# Supplementary material for: The Potential of Genetics in Identifying Women at Lower Risk of Breast Cancer
Source: JAMA Oncol. 2023 Dec 28;10(2):236–9. doi: 10.1001/jamaoncol.2023.5468 (PMC10870185; doi:10.1001/jamaoncol.2023.5468)
Supplement: Supplement 2. — eTable 1. Description of the Healthy Nevada Project eTable 2. List of All Pathogenic Variants in 11 Breast Cancer Genes eTable 3. List of All Pathogenic CNVs in 11 Breast Cancer Genes eTable 4. List of all VUSs in 11 Breast Cancer Genes eTable 5. Association of the 313-SNVs Breast Cancer PRS and Breast Cancer in the Healthy Nevada Project Cohort eTable 6. Impact of Delay of Screening for Those in the Low-Risk Group Defined Using 11 Genes and a PRS eReferences. Supplemental References [file jamaoncol-e235468-s002.xlsx]

## Sheet: Table_outline
Bolze A, Cirulli ET, Hajek C, Blitstein JS, Grzymski JJ. The potential of genetics in identifying women at lower risk of breast cancer. JAMA Oncol. Published online December 28, 2023. doi:10.1001/jamaoncol.2023.5468
Number	Title
eTable 1	Description of the Healthy Nevada Project cohort
eTable 2	List of all Pathogenic variants in 11 breast cancer genes
eTable 3	List of all Pathogenic CNVs in 11 breast cancer genes
eTable 4	List of all VUS in 11 breast cancer genes
eTable 5	Association of the 313-SNP breast cancer PRS and breast cancer in the Healthy Nevada Project cohort
eTable 6	Impact of delay of screening for those in the low-risk group defined using 11 genes and a PRS

## Sheet: eTable_1
	Healthy Nevada Project
	All participants in this study	Participants in the breast cancer low-risk group (based on the 5 genes & 313-SNPs PRS)
N female participants	25591	2338
Age in 2023	Mean: 53.8 (range: 19-89+)	Mean: 54.2 (range: 20-89+)
N 40yo or above in 2023	19084	1781
Genetic similarity group	Africa: 499 Americas: 3,728 East Asia: 832 Europe: 19,484 Other: 929 South Asia: 119	Africa: 43 Americas: 342 East Asia: 72 Europe: 1,789 Other: 83 South Asia: 9
Length of Electronic Health Record	Mean: 12.0 years	Mean: 12.0 years
Diagnosis of breast cancer	1295	48

## Sheet: eTable_2
locus	alleles	Gene	MANE_transcript	MANE_consequence	MANE_impact	MANE_lof	MANE_sift_pred	MANE_polyphen_pred	MANE_hgvsp	MANE_hgvsc	CADD	gnomADv3_filters	gnomADv3_AF_adj	gnomADv3_AF_european	gnomADv3_AF_african	gnomADv3_AF_eastasian	gnomADv3_AF_southasian	gnomADv3_AF_latino	gnomADv3_AF_other	ClinVar_ALLELEID	CLNDN	CLNSIGCONF	rsID	CLNSIG	CLNREVSTAT	AC_top	AF_top	AN_top	DP_mean
chr2:214730457	["T","TCATACTTTTCTTCCTGTTCA"]	BARD1	ENST00000260947	frameshift_variant	HIGH	HC	NA	NA	ENSP00000260947.4:p.Glu652ValfsTer69	ENST00000260947.9:c.1935_1954dup	NA	[]	5.5836e-05	9.2928e-05	2.3787e-05	0	0	0	0	133182	["Hereditary_breast_ovarian_cancer_syndrome|Malignant_tumor_of_breast|Hereditary_cancer-predisposing_syndrome|Familial_cancer_of_breast|not_provided"]	NA	rs587780024	Pathogenic/Likely_pathogenic	criteria_provided_multiple_submitters_no_conflicts	[51157,3]	[0.9999413604378421,5.863956215793589E-5]	51160	85.265
chr2:214730478	["CAT","C"]	BARD1	ENST00000260947	frameshift_variant	HIGH	HC	NA	NA	ENSP00000260947.4:p.Cys645Ter	ENST00000260947.9:c.1932_1933del	NA	[]	6.9807e-06	1.5488e-05	0	0	0	0	0	152213	["Hereditary_cancer-predisposing_syndrome|Familial_cancer_of_breast|not_provided"]	NA	rs587782504	Pathogenic/Likely_pathogenic	criteria_provided_multiple_submitters_no_conflicts	[51161,1]	[0.9999804542433838,1.9545756616238615E-5]	51162	85.271
chr2:214745842	["G","A"]	BARD1	ENST00000260947	stop_gained	HIGH	HC	NA	NA	ENSP00000260947.4:p.Gln564Ter	ENST00000260947.9:c.1690C>T	43	[]	2.7932e-05	6.1962e-05	0	0	0	0	0	133177	["Hereditary_breast_ovarian_cancer_syndrome|Hereditary_cancer-predisposing_syndrome|Familial_cancer_of_breast|Triple-Negative_Breast_Cancer_Finding|Breast_and/or_ovarian_cancer|not_provided"]	["Pathogenic(13)|_Uncertain_significance(1)"]	rs587780021	Conflicting_interpretations_of_pathogenicity	criteria_provided_conflicting_interpretations	[51159,1]	[0.9999804534792807,1.954652071931196E-5]	51160	89.072
chr2:214752472	["G","C"]	BARD1	ENST00000260947	stop_gained	HIGH	HC	NA	NA	ENSP00000260947.4:p.Ser551Ter	ENST00000260947.9:c.1652C>G	39	[]	1.3962e-05	0	4.7608e-05	0	0	0	0	151098	["Hereditary_cancer-predisposing_syndrome|Familial_cancer_of_breast|Breast_cancer","_susceptibility_to|not_provided"]	NA	rs587781707	Pathogenic/Likely_pathogenic	criteria_provided_multiple_submitters_no_conflicts	[51159,3]	[0.9999413627301513,5.863726984871584E-5]	51162	81.494
chr2:214769314	["T","C"]	BARD1	ENST00000260947	splice_acceptor_variant	HIGH	HC	NA	NA	NA	ENST00000260947.9:c.1315-2A>G	23.6	[]	6.9795e-06	1.5488e-05	0	0	0	0	0	815232	["Hereditary_cancer-predisposing_syndrome|Familial_cancer_of_breast"]	["Pathogenic(1)|_Uncertain_significance(1)"]	rs1316885634	Conflicting_interpretations_of_pathogenicity	criteria_provided_conflicting_interpretations	[51161,1]	[0.9999804542433838,1.9545756616238615E-5]	51162	82.344
chr2:214780669	["G","T"]	BARD1	ENST00000260947	stop_gained	HIGH	HC	NA	NA	ENSP00000260947.4:p.Ser402Ter	ENST00000260947.9:c.1205C>A	36	NA	NA	NA	NA	NA	NA	NA	NA	483277	["Hereditary_breast_ovarian_cancer_syndrome|Hereditary_cancer-predisposing_syndrome|Familial_cancer_of_breast"]	NA	rs796666047	Pathogenic/Likely_pathogenic	criteria_provided_multiple_submitters_no_conflicts	[51161,1]	[0.9999804542433838,1.9545756616238615E-5]	51162	80.146
chr2:214797118	["C","A"]	BARD1	ENST00000260947	splice_acceptor_variant	HIGH	HC	NA	NA	NA	ENST00000260947.9:c.159-1G>T	22	NA	NA	NA	NA	NA	NA	NA	NA	244338	["Hereditary_breast_ovarian_cancer_syndrome|Hereditary_cancer-predisposing_syndrome|Familial_cancer_of_breast|not_provided"]	NA	rs879254139	Pathogenic/Likely_pathogenic	criteria_provided_multiple_submitters_no_conflicts	[51159,1]	[0.9999804534792807,1.954652071931196E-5]	51160	75.909
chr5:56864733	["G","C"]	MAP3K1	ENST00000399503	splice_acceptor_variant	HIGH	HC	NA	NA	NA	ENST00000399503.4:c.835-1G>C	29.6	NA	NA	NA	NA	NA	NA	NA	NA	NA	NA	NA	NA	NA	NA	[51159,1]	[0.9999804534792807,1.954652071931196E-5]	51160	70.123
chr5:56872028	["ATTTG","A"]	MAP3K1	ENST00000399503	splice_donor_variant	HIGH	HC	NA	NA	NA	ENST00000399503.4:c.1422_1423+2del	NA	NA	NA	NA	NA	NA	NA	NA	NA	NA	NA	NA	NA	NA	NA	[51141,1]	[0.9999804465996637,1.9553400336318485E-5]	51142	70.564
chr5:56872029	["TTTGT","TATCTGGC"]	MAP3K1	ENST00000399503	splice_donor_variant	HIGH	HC	NA	NA	NA	ENST00000399503.4:c.1422_1423+2delinsATCTGGC	NA	NA	NA	NA	NA	NA	NA	NA	NA	NA	NA	NA	NA	NA	NA	[51133,1]	[0.9999804435405014,1.9556459498572378E-5]	51134	70.562
chr11:108227626	["T","C"]	ATM	ENST00000675843	start_lost	HIGH	NA	deleterious	probably_damaging	ENSP00000501606.1:p.Met1?	ENST00000675843.1:c.2T>C	26.1	[]	6.9806e-06	0	2.3787e-05	0	0	0	0	183068	["Ataxia-telangiectasia_syndrome|Hereditary_cancer-predisposing_syndrome|Familial_cancer_of_breast|not_provided"]	NA	rs786203606	Pathogenic	reviewed_by_expert_panel	[51155,1]	[0.9999804519508954,1.954804910469935E-5]	51156	78.681
chr11:108227688	["G","T"]	ATM	ENST00000675843	stop_gained	HIGH	HC	NA	NA	ENSP00000501606.1:p.Glu22Ter	ENST00000675843.1:c.64G>T	36	NA	NA	NA	NA	NA	NA	NA	NA	NA	NA	NA	NA	NA	NA	[51161,1]	[0.9999804542433838,1.9545756616238615E-5]	51162	78.733
chr11:108227873	["G","A"]	ATM	ENST00000675843	stop_gained	HIGH	HC	NA	NA	ENSP00000501606.1:p.Trp57Ter	ENST00000675843.1:c.170G>A	38	[]	6.9907e-06	0	2.3829e-05	0	0	0	0	132798	["Malignant_tumor_of_breast|Ataxia-telangiectasia_syndrome|Hereditary_cancer-predisposing_syndrome|Familial_cancer_of_breast|Breast_cancer","_susceptibility_to|not_provided"]	NA	rs587779818	Pathogenic	criteria_provided_multiple_submitters_no_conflicts	[51158,4]	[0.999921816973535,7.818302646495446E-5]	51162	69.217
chr11:108244873	["C","T"]	ATM	ENST00000675843	stop_gained	HIGH	HC	NA	NA	ENSP00000501606.1:p.Arg250Ter	ENST00000675843.1:c.748C>T	35	NA	NA	NA	NA	NA	NA	NA	NA	212837	["Malignant_tumor_of_breast|Ataxia-telangiectasia_syndrome|Hereditary_cancer-predisposing_syndrome|not_provided"]	NA	rs772821016	Pathogenic	criteria_provided_multiple_submitters_no_conflicts	[51161,1]	[0.9999804542433838,1.9545756616238615E-5]	51162	84.873
chr11:108244912	["CT","C"]	ATM	ENST00000675843	frameshift_variant	HIGH	HC	NA	NA	ENSP00000501606.1:p.Tyr264IlefsTer12	ENST00000675843.1:c.790del	NA	NA	NA	NA	NA	NA	NA	NA	NA	151456	["Ataxia-telangiectasia_syndrome|Hereditary_cancer-predisposing_syndrome|not_provided"]	NA	rs587781978	Pathogenic	criteria_provided_multiple_submitters_no_conflicts	[51161,1]	[0.9999804542433838,1.9545756616238615E-5]	51162	84.865
chr11:108247085	["CAAAG","C"]	ATM	ENST00000675843	frameshift_variant	HIGH	HC	NA	NA	ENSP00000501606.1:p.Glu343IlefsTer2	ENST00000675843.1:c.1027_1030del	NA	[]	6.9899e-06	0	0	0	0	0	0	139443	["Ataxia-telangiectasia_syndrome|Hereditary_cancer-predisposing_syndrome|not_provided"]	NA	rs587780612	Pathogenic/Likely_pathogenic	criteria_provided_multiple_submitters_no_conflicts	[51158,2]	[0.9999609069585613,3.909304143862392E-5]	51160	82.872
chr11:108250752	["CTG","C"]	ATM	ENST00000675843	frameshift_variant	HIGH	HC	NA	NA	ENSP00000501606.1:p.Cys430Ter	ENST00000675843.1:c.1290_1291del	NA	[]	7.0872e-06	1.5565e-05	0	0	0	0	0	150955	["Ataxia-telangiectasia_syndrome|Hereditary_cancer-predisposing_syndrome|not_provided"]	NA	rs587781598	Pathogenic/Likely_pathogenic	criteria_provided_multiple_submitters_no_conflicts	[51099,1]	[0.9999804305283757,1.9569471624266145E-5]	51100	83.817
chr11:108250960	["C","T"]	ATM	ENST00000675843	stop_gained	HIGH	HC	NA	NA	ENSP00000501606.1:p.Gln499Ter	ENST00000675843.1:c.1495C>T	37	NA	NA	NA	NA	NA	NA	NA	NA	460531	["Ataxia-telangiectasia_syndrome|Hereditary_cancer-predisposing_syndrome"]	NA	rs1555071075	Pathogenic	criteria_provided_multiple_submitters_no_conflicts	[51159,1]	[0.9999804534792807,1.954652071931196E-5]	51160	83.886
chr11:108251025	["CAG","C"]	ATM	ENST00000675843	frameshift_variant	HIGH	HC	NA	NA	ENSP00000501606.1:p.Glu522IlefsTer43	ENST00000675843.1:c.1564_1565del	NA	[]	5.5846e-05	0.0001239	0	0	0	0	0	132797	["Seizure|Toe_walking|Malignant_tumor_of_breast|Ataxia-telangiectasia_syndrome|Hereditary_cancer-predisposing_syndrome|Familial_cancer_of_breast|not_provided"]	NA	rs587779817	Pathogenic	criteria_provided_multiple_submitters_no_conflicts	[51160,2]	[0.9999609084867676,3.909151323247723E-5]	51162	83.723
chr11:108251073	["G","T"]	ATM	ENST00000675843	splice_donor_variant	HIGH	HC	NA	NA	NA	ENST00000675843.1:c.1607+1G>T	33	NA	NA	NA	NA	NA	NA	NA	NA	222042	["Ataxia-telangiectasia_syndrome|Hereditary_cancer-predisposing_syndrome|Familial_cancer_of_breast|not_provided"]	NA	rs772926890	Pathogenic	reviewed_by_expert_panel	[51161,1]	[0.9999804542433838,1.9545756616238615E-5]	51162	83.709
chr11:108254040	["G","A"]	ATM	ENST00000675843	splice_donor_variant	HIGH	HC	NA	NA	NA	ENST00000675843.1:c.2124+1G>A	25.8	NA	NA	NA	NA	NA	NA	NA	NA	852573	["Ataxia-telangiectasia_syndrome"]	NA	rs1555073553	Likely_pathogenic	criteria_provided_single_submitter	[51161,1]	[0.9999804542433838,1.9545756616238615E-5]	51162	84.23
chr11:108268519	["G","GT"]	ATM	ENST00000675843	frameshift_variant	HIGH	HC	NA	NA	ENSP00000501606.1:p.Ser917PhefsTer3	ENST00000675843.1:c.2749dup	NA	NA	NA	NA	NA	NA	NA	NA	NA	475465	["Ataxia-telangiectasia_syndrome|Hereditary_cancer-predisposing_syndrome"]	NA	rs1555083315	Pathogenic	criteria_provided_multiple_submitters_no_conflicts	[51159,1]	[0.9999804534792807,1.954652071931196E-5]	51160	82.22
chr11:108271060	["TTAGT","TGATACTA"]	ATM	ENST00000675843	splice_acceptor_variant	HIGH	HC	NA	NA	NA	ENST00000675843.1:c.2839-3_2839delinsGATACTA	NA	NA	NA	NA	NA	NA	NA	NA	NA	NA	NA	NA	NA	NA	NA	[51161,1]	[0.9999804542433838,1.9545756616238615E-5]	51162	94.695
chr11:108271147	["G","A"]	ATM	ENST00000675843	splice_donor_variant	HIGH	HC	NA	NA	NA	ENST00000675843.1:c.2921+1G>A	27.7	[]	2.1003e-05	3.0996e-05	2.3889e-05	0	0	0	0	150896	["Ataxia-telangiectasia_syndrome|Hereditary_cancer-predisposing_syndrome|Familial_cancer_of_breast|not_specified|not_provided"]	NA	rs587781558	Pathogenic/Likely_pathogenic	criteria_provided_multiple_submitters_no_conflicts	[51154,2]	[0.9999609039017906,3.90960982093987E-5]	51156	94.765
chr11:108271147	["G","T"]	ATM	ENST00000675843	splice_donor_variant	HIGH	HC	NA	NA	NA	ENST00000675843.1:c.2921+1G>T	27.5	[]	1.4002e-05	3.0995e-05	0	0	0	0	0	151771	["Ataxia-telangiectasia_syndrome|Hereditary_cancer-predisposing_syndrome|not_provided"]	NA	rs587781558	Pathogenic/Likely_pathogenic	criteria_provided_multiple_submitters_no_conflicts	[51155,3]	[0.9999413581453536,5.864185464638962E-5]	51158	94.769
chr11:108272812	["CATC","CTGAT"]	ATM	ENST00000675843	frameshift_variant	HIGH	HC	NA	NA	ENSP00000501606.1:p.His1082LeufsTer14	ENST00000675843.1:c.3245_3247delinsTGAT	NA	NA	NA	NA	NA	NA	NA	NA	NA	NA	NA	NA	NA	NA	NA	[51159,3]	[0.9999413627301513,5.863726984871584E-5]	51162	89.009
chr11:108282757	["CTT","C"]	ATM	ENST00000675843	frameshift_variant	HIGH	HC	NA	NA	ENSP00000501606.1:p.Phe1209TyrfsTer19	ENST00000675843.1:c.3626_3627del	NA	NA	NA	NA	NA	NA	NA	NA	NA	183249	["Ovarian_carcinoma|Ataxia-telangiectasia_syndrome|Hereditary_cancer-predisposing_syndrome|not_provided"]	NA	rs587782861	Pathogenic	criteria_provided_multiple_submitters_no_conflicts	[51160,2]	[0.9999609084867676,3.909151323247723E-5]	51162	73.243
chr11:108282791	["G","T"]	ATM	ENST00000675843	stop_gained	HIGH	HC	NA	NA	ENSP00000501606.1:p.Glu1220Ter	ENST00000675843.1:c.3658G>T	39	NA	NA	NA	NA	NA	NA	NA	NA	NA	NA	NA	NA	NA	NA	[51161,1]	[0.9999804542433838,1.9545756616238615E-5]	51162	73.242
chr11:108282796	["G","A"]	ATM	ENST00000675843	stop_gained	HIGH	HC	NA	NA	ENSP00000501606.1:p.Trp1221Ter	ENST00000675843.1:c.3663G>A	42	[]	1.3967e-05	3.0978e-05	0	0	0	0	0	222073	["Ataxia-telangiectasia_syndrome|Hereditary_cancer-predisposing_syndrome|not_provided"]	NA	rs864622490	Pathogenic	criteria_provided_multiple_submitters_no_conflicts	[51161,1]	[0.9999804542433838,1.9545756616238615E-5]	51162	73.242
chr11:108282823	["CTT","C"]	ATM	ENST00000675843	frameshift_variant	HIGH	HC	NA	NA	ENSP00000501606.1:p.Leu1231IlefsTer14	ENST00000675843.1:c.3691_3692del	NA	NA	NA	NA	NA	NA	NA	NA	NA	NA	NA	NA	NA	NA	NA	[51161,1]	[0.9999804542433838,1.9545756616238615E-5]	51162	73.239
chr11:108282837	["CTTTTA","C"]	ATM	ENST00000675843	frameshift_variant	HIGH	HC	NA	NA	ENSP00000501606.1:p.Leu1238LysfsTer6	ENST00000675843.1:c.3712_3716del	NA	[]	2.0948e-05	4.6477e-05	0	0	0	0	0	183252	["Ataxia-telangiectasia_syndrome|Hereditary_cancer-predisposing_syndrome|Familial_cancer_of_breast|not_provided"]	NA	rs786201675	Pathogenic/Likely_pathogenic	criteria_provided_multiple_submitters_no_conflicts	[51161,1]	[0.9999804542433838,1.9545756616238615E-5]	51162	73.236
chr11:108284280	["AG","A"]	ATM	ENST00000675843	frameshift_variant	HIGH	HC	NA	NA	ENSP00000501606.1:p.Val1268Ter	ENST00000675843.1:c.3802del	NA	[]	4.187e-05	9.2917e-05	0	0	0	0	0	132831	["Breast_carcinoma|Ataxia-telangiectasia_syndrome|Familial_pancreatic_carcinoma|Hereditary_cancer-predisposing_syndrome|Familial_cancer_of_breast|Breast_and/or_ovarian_cancer|not_provided"]	NA	rs587779834	Pathogenic	criteria_provided_multiple_submitters_no_conflicts	[51154,2]	[0.9999609039017906,3.90960982093987E-5]	51156	85.299
chr11:108284328	["TA","T"]	ATM	ENST00000675843	frameshift_variant	HIGH	HC	NA	NA	ENSP00000501606.1:p.Thr1284GlnfsTer9	ENST00000675843.1:c.3850del	NA	NA	NA	NA	NA	NA	NA	NA	NA	234125	["Ataxia-telangiectasia_syndrome|Hereditary_cancer-predisposing_syndrome|Breast_and/or_ovarian_cancer|not_provided"]	NA	rs876660865	Pathogenic	criteria_provided_multiple_submitters_no_conflicts	[51161,1]	[0.9999804542433838,1.9545756616238615E-5]	51162	85.321
chr11:108287598	["A","G"]	ATM	ENST00000675843	splice_acceptor_variant	HIGH	HC	NA	NA	NA	ENST00000675843.1:c.3994-2A>G	29	NA	NA	NA	NA	NA	NA	NA	NA	151881	["Ataxia-telangiectasia_syndrome|Hereditary_cancer-predisposing_syndrome|not_provided"]	NA	rs587782276	Pathogenic/Likely_pathogenic	criteria_provided_multiple_submitters_no_conflicts	[51161,1]	[0.9999804542433838,1.9545756616238615E-5]	51162	77.641
chr11:108289006	["A","AT"]	ATM	ENST00000675843	frameshift_variant	HIGH	HC	NA	NA	ENSP00000501606.1:p.Pro1382SerfsTer6	ENST00000675843.1:c.4143dup	NA	NA	NA	NA	NA	NA	NA	NA	NA	180455	["Ataxia-telangiectasia_syndrome|Hereditary_cancer-predisposing_syndrome|not_provided"]	NA	rs730881309	Pathogenic	criteria_provided_multiple_submitters_no_conflicts	[51161,1]	[0.9999804542433838,1.9545756616238615E-5]	51162	67.612
chr11:108295002	["C","T"]	ATM	ENST00000675843	stop_gained	HIGH	HC	NA	NA	ENSP00000501606.1:p.Arg1618Ter	ENST00000675843.1:c.4852C>T	37	[]	6.9818e-06	1.5493e-05	0	0	0	0	0	183303	["Abnormal_central_motor_function|Ataxia-telangiectasia_syndrome|Hereditary_cancer-predisposing_syndrome|Familial_cancer_of_breast|not_provided"]	NA	rs762083530	Pathogenic	criteria_provided_multiple_submitters_no_conflicts	[51161,1]	[0.9999804542433838,1.9545756616238615E-5]	51162	88.55
chr11:108299832	["T","TCAGTAACGGGTAAAGACATGCATTCAAGTCCAAGCTTGTGCTGTGTAAAAATTACTTGTTATCCTGTA"]	ATM	ENST00000675843	stop_gained	HIGH	HC	NA	NA	ENSP00000501606.1:p.Trp1710Ter	ENST00000675843.1:c.5128_5129insAACGGGTAAAGACATGCATTCAAGTCCAAGCTTGTGCTGTGTAAAAATTACTTGTTATCCTGTACAGT	NA	NA	NA	NA	NA	NA	NA	NA	NA	NA	NA	NA	NA	NA	NA	[51161,1]	[0.9999804542433838,1.9545756616238615E-5]	51162	87.874
chr11:108301759	["TC","T"]	ATM	ENST00000675843	frameshift_variant	HIGH	HC	NA	NA	ENSP00000501606.1:p.Leu1764TyrfsTer12	ENST00000675843.1:c.5290del	NA	NA	NA	NA	NA	NA	NA	NA	NA	132862	["Ataxia-telangiectasia_syndrome|Hereditary_cancer-predisposing_syndrome|not_provided"]	NA	rs587779846	Pathogenic/Likely_pathogenic	criteria_provided_multiple_submitters_no_conflicts	[51161,1]	[0.9999804542433838,1.9545756616238615E-5]	51162	86.676
chr11:108304673	["A","C"]	ATM	ENST00000675843	splice_acceptor_variant	HIGH	HC	NA	NA	NA	ENST00000675843.1:c.5497-2A>C	26.2	[]	6.98e-06	1.5492e-05	0	0	0	0	0	444711	["Ataxia-telangiectasia_syndrome|Hereditary_cancer-predisposing_syndrome|Familial_cancer_of_breast|not_provided"]	NA	rs786203796	Pathogenic/Likely_pathogenic	criteria_provided_multiple_submitters_no_conflicts	[51161,1]	[0.9999804542433838,1.9545756616238615E-5]	51162	80.528
chr11:108304808	["TCTCGC","TA"]	ATM	ENST00000675843	frameshift_variant	HIGH	HC	NA	NA	ENSP00000501606.1:p.Phe1877LeufsTer39	ENST00000675843.1:c.5631_5635delinsA	NA	NA	NA	NA	NA	NA	NA	NA	NA	NA	NA	NA	NA	NA	NA	[51161,1]	[0.9999804542433838,1.9545756616238615E-5]	51162	83.628
chr11:108307928	["T","TA"]	ATM	ENST00000675843	frameshift_variant	HIGH	HC	NA	NA	ENSP00000501606.1:p.Ser1905IlefsTer25	ENST00000675843.1:c.5712dup	NA	[]	1.3968e-05	3.0981e-05	0	0	0	0	0	151130	["Malignant_tumor_of_breast|Ataxia-telangiectasia_syndrome|Hereditary_cancer-predisposing_syndrome|not_provided"]	NA	rs587781730	Pathogenic/Likely_pathogenic	criteria_provided_multiple_submitters_no_conflicts	[51160,2]	[0.9999609084867676,3.909151323247723E-5]	51162	79.128
chr11:108307985	["G","T"]	ATM	ENST00000675843	splice_donor_variant	HIGH	HC	NA	NA	NA	ENST00000675843.1:c.5762+1G>T	29	NA	NA	NA	NA	NA	NA	NA	NA	226344	["Ataxia-telangiectasia_syndrome|Hereditary_cancer-predisposing_syndrome"]	NA	rs869312756	Pathogenic/Likely_pathogenic	criteria_provided_multiple_submitters_no_conflicts	[51161,1]	[0.9999804542433838,1.9545756616238615E-5]	51162	79.126
chr11:108312424	["G","T"]	ATM	ENST00000675843	stop_gained	HIGH	HC	NA	NA	ENSP00000501606.1:p.Glu1978Ter	ENST00000675843.1:c.5932G>T	43	[]	3.4905e-05	7.7445e-05	0	0	0	0	0	132871	["Ataxia-telangiectasia_syndrome|Hereditary_cancer-predisposing_syndrome|Familial_cancer_of_breast|Breast_cancer","_susceptibility_to|Breast_and/or_ovarian_cancer|not_provided"]	NA	rs587779852	Pathogenic	criteria_provided_multiple_submitters_no_conflicts	[51161,1]	[0.9999804542433838,1.9545756616238615E-5]	51162	84.249
chr11:108315864	["T","TA"]	ATM	ENST00000675843	frameshift_variant	HIGH	HC	NA	NA	ENSP00000501606.1:p.Ser2017LysfsTer16	ENST00000675843.1:c.6049dup	NA	NA	NA	NA	NA	NA	NA	NA	NA	205766	["Ataxia-telangiectasia_syndrome|Hereditary_cancer-predisposing_syndrome"]	NA	rs797045030	Pathogenic	criteria_provided_multiple_submitters_no_conflicts	[51161,1]	[0.9999804542433838,1.9545756616238615E-5]	51162	92.085
chr11:108316015	["C","T"]	ATM	ENST00000675843	stop_gained	HIGH	HC	NA	NA	ENSP00000501606.1:p.Arg2034Ter	ENST00000675843.1:c.6100C>T	39	[]	1.3964e-05	1.5489e-05	0	0	0.00032852	0	0	132874	["Ataxia-telangiectasia_syndrome|Hereditary_cancer-predisposing_syndrome|Familial_cancer_of_breast|not_provided"]	NA	rs532480170	Pathogenic/Likely_pathogenic	criteria_provided_multiple_submitters_no_conflicts	[51161,1]	[0.9999804542433838,1.9545756616238615E-5]	51162	92.767
chr11:108325446	["AAG","A"]	ATM	ENST00000675843	frameshift_variant	HIGH	HC	NA	NA	ENSP00000501606.1:p.Lys2237ArgfsTer11	ENST00000675843.1:c.6710_6711del	NA	NA	NA	NA	NA	NA	NA	NA	NA	810591	["Hereditary_cancer-predisposing_syndrome"]	NA	rs1591129337	Pathogenic	criteria_provided_single_submitter	[51161,1]	[0.9999804542433838,1.9545756616238615E-5]	51162	84.504
chr11:108325464	["C","CA"]	ATM	ENST00000675843	frameshift_variant	HIGH	HC	NA	NA	ENSP00000501606.1:p.Arg2244LysfsTer5	ENST00000675843.1:c.6730dup	NA	NA	NA	NA	NA	NA	NA	NA	NA	408197	["not_provided"]	NA	rs1060501543	Likely_pathogenic	criteria_provided_single_submitter	[51161,1]	[0.9999804542433838,1.9545756616238615E-5]	51162	84.504
chr11:108327665	["T","TA"]	ATM	ENST00000675843	frameshift_variant	HIGH	HC	NA	NA	ENSP00000501606.1:p.Thr2333AsnfsTer40	ENST00000675843.1:c.6997dup	NA	[]	1.3959e-05	3.0973e-05	0	0	0	0	0	150532	["Ataxia-telangiectasia_syndrome|Hereditary_cancer-predisposing_syndrome|Familial_cancer_of_breast|not_provided"]	NA	rs587781299	Pathogenic	reviewed_by_expert_panel	[51157,5]	[0.9999022712169188,9.772878308119307E-5]	51162	82.814
chr11:108329202	["T","G"]	ATM	ENST00000675843	missense_variant	MODERATE	NA	deleterious	benign	ENSP00000501606.1:p.Val2424Gly	ENST00000675843.1:c.7271T>G	26.4	[]	6.2807e-05	0.00012391	0	0	0	0	0.00046512	18062	["Breast_neoplasm|Ataxia-telangiectasia_syndrome|Hereditary_cancer-predisposing_syndrome|Familial_cancer_of_breast|Ataxia_-_telangiectasia_variant|T-cell_prolymphocytic_leukemia|Breast_cancer","_susceptibility_to|not_provided"]	NA	rs28904921	Pathogenic	reviewed_by_expert_panel	[51159,3]	[0.9999413627301513,5.863726984871584E-5]	51162	83.65
chr11:108332850	["CTTATA","C"]	ATM	ENST00000675843	frameshift_variant	HIGH	HC	NA	NA	ENSP00000501606.1:p.Ile2629SerfsTer25	ENST00000675843.1:c.7886_7890del	NA	NA	NA	NA	NA	NA	NA	NA	NA	234341	["Hereditary_breast_ovarian_cancer_syndrome|Ataxia-telangiectasia_syndrome|Hereditary_cancer-predisposing_syndrome|not_provided"]	NA	rs1450394308	Pathogenic/Likely_pathogenic	criteria_provided_multiple_submitters_no_conflicts	[51161,1]	[0.9999804542433838,1.9545756616238615E-5]	51162	87.898
chr11:108335931	["G","GA"]	ATM	ENST00000675843	frameshift_variant	HIGH	HC	NA	NA	ENSP00000501606.1:p.Arg2748GlufsTer9	ENST00000675843.1:c.8240dup	NA	NA	NA	NA	NA	NA	NA	NA	NA	810690	["Ataxia-telangiectasia_syndrome|Hereditary_cancer-predisposing_syndrome"]	NA	rs1591199097	Pathogenic	criteria_provided_multiple_submitters_no_conflicts	[51161,1]	[0.9999804542433838,1.9545756616238615E-5]	51162	82.908
chr11:108343371	["GGTGA","G"]	ATM	ENST00000675843	splice_donor_variant	HIGH	HC	NA	NA	NA	ENST00000675843.1:c.8418+5_8418+8del	NA	[]	2.0954e-05	3.0979e-05	2.3811e-05	0	0	0	0	180519	["Carcinoma_of_colon|Ataxia-telangiectasia_syndrome|Hereditary_cancer-predisposing_syndrome|Familial_cancer_of_breast|Breast_cancer","_susceptibility_to|not_provided"]	NA	rs730881295	Pathogenic	criteria_provided_multiple_submitters_no_conflicts	[51160,2]	[0.9999609084867676,3.909151323247723E-5]	51162	83.384
chr11:108347286	["C","G"]	ATM	ENST00000675843	stop_gained	HIGH	HC	NA	NA	ENSP00000501606.1:p.Tyr2864Ter	ENST00000675843.1:c.8592C>G	41	NA	NA	NA	NA	NA	NA	NA	NA	1322678	["Ataxia-telangiectasia_syndrome|Hereditary_cancer-predisposing_syndrome"]	NA	NA	Pathogenic	criteria_provided_multiple_submitters_no_conflicts	[51057,1]	[0.9999804144306474,1.958556935250108E-5]	51058	73.737
chr11:108353881	["G","A"]	ATM	ENST00000675843	splice_donor_variant	HIGH	HC	NA	NA	NA	ENST00000675843.1:c.8786+1G>A	34	NA	NA	NA	NA	NA	NA	NA	NA	132920	["Ataxia-telangiectasia_syndrome|Hereditary_cancer-predisposing_syndrome|Familial_cancer_of_breast|Malignant_glioma|not_provided"]	NA	rs17174393	Pathogenic/Likely_pathogenic	criteria_provided_multiple_submitters_no_conflicts	[51160,2]	[0.9999609084867676,3.909151323247723E-5]	51162	81.057
chr11:108354817	["T","A"]	ATM	ENST00000675843	stop_gained	HIGH	HC	NA	NA	ENSP00000501606.1:p.Cys2931Ter	ENST00000675843.1:c.8793T>A	51	NA	NA	NA	NA	NA	NA	NA	NA	444719	["Ataxia-telangiectasia_syndrome|Hereditary_cancer-predisposing_syndrome|Familial_cancer_of_breast|not_provided"]	NA	rs1555143494	Pathogenic/Likely_pathogenic	criteria_provided_multiple_submitters_no_conflicts	[51161,1]	[0.9999804542433838,1.9545756616238615E-5]	51162	101.87
chr13:32319154	["G","T"]	BRCA2	ENST00000380152	stop_gained	HIGH	HC	NA	NA	ENSP00000369497.3:p.Glu49Ter	ENST00000380152.8:c.145G>T	37	NA	NA	NA	NA	NA	NA	NA	NA	65797	["Tracheoesophageal_fistula|Medulloblastoma|Malignant_tumor_of_prostate|Hereditary_breast_ovarian_cancer_syndrome|Malignant_tumor_of_breast|Wilms_tumor_1|Fanconi_anemia_complementation_group_D1|Breast-ovarian_cancer","_familial","_susceptibility_to","_2|Glioma_susceptibility_3|Pancreatic_cancer","_susceptibility_to","_2|Hereditary_cancer-predisposing_syndrome|Familial_cancer_of_breast|not_provide…	NA	rs80358435	Pathogenic	reviewed_by_expert_panel	[51161,1]	[0.9999804542433838,1.9545756616238615E-5]	51162	88.587
chr13:32326553	["GAT","G"]	BRCA2	ENST00000380152	frameshift_variant	HIGH	HC	NA	NA	ENSP00000369497.3:p.Met192ValfsTer13	ENST00000380152.8:c.574_575del	NA	[]	6.9769e-06	1.5484e-05	0	0	0	0	0	46549	["Hereditary_breast_ovarian_cancer_syndrome|Malignant_tumor_of_breast|Breast-ovarian_cancer","_familial","_susceptibility_to","_2|Hereditary_cancer-predisposing_syndrome|not_specified|not_provided"]	NA	rs80359533	Pathogenic	reviewed_by_expert_panel	[51161,1]	[0.9999804542433838,1.9545756616238615E-5]	51162	82.239
chr13:32326615	["T","G"]	BRCA2	ENST00000380152	splice_donor_variant	HIGH	HC	NA	NA	NA	ENST00000380152.8:c.631+2T>G	25.9	[]	6.9776e-06	1.5483e-05	0	0	0	0	0	24388	["Hereditary_breast_ovarian_cancer_syndrome|Malignant_tumor_of_breast|Fanconi_anemia_complementation_group_D1|Breast-ovarian_cancer","_familial","_susceptibility_to","_2|Hereditary_cancer-predisposing_syndrome|Fanconi_anemia|Breast_and/or_ovarian_cancer|not_provided"]	NA	rs81002899	Pathogenic	reviewed_by_expert_panel	[51032,2]	[0.9999608104400988,3.9189559901242307E-5]	51034	74.897
chr13:32329444	["CAG","C"]	BRCA2	ENST00000380152	frameshift_variant	HIGH	HC	NA	NA	ENSP00000369497.3:p.Arg212LysfsTer2	ENST00000380152.8:c.635_636del	NA	[]	6.9825e-06	1.5493e-05	0	0	0	0	0	96922	["Hereditary_breast_ovarian_cancer_syndrome|Breast-ovarian_cancer","_familial","_susceptibility_to","_2|Hereditary_cancer-predisposing_syndrome|Familial_cancer_of_breast|not_provided"]	NA	rs80359575	Pathogenic	reviewed_by_expert_panel	[51157,1]	[0.9999804527151178,1.954728488212987E-5]	51158	64.105
chr13:32329467	["CTG","C"]	BRCA2	ENST00000380152	frameshift_variant	HIGH	HC	NA	NA	ENSP00000369497.3:p.Val220IlefsTer4	ENST00000380152.8:c.658_659del	NA	[]	4.8874e-05	3.0987e-05	0.00011897	0	0	0	0	24381	["Medulloblastoma|Malignant_tumor_of_prostate|Hereditary_breast_ovarian_cancer_syndrome|Malignant_tumor_of_breast|Wilms_tumor_1|Breast-ovarian_cancer","_familial","_susceptibility_to","_1|Fanconi_anemia_complementation_group_D1|Breast-ovarian_cancer","_familial","_susceptibility_to","_2|Glioma_susceptibility_3|Hereditary_cancer-predisposing_syndrome|Familial_cancer_of_breast|not_specified|Breast_…	NA	rs80359604	Pathogenic	reviewed_by_expert_panel	[51158,4]	[0.999921816973535,7.818302646495446E-5]	51162	64.11
chr13:32332428	["C","CA"]	BRCA2	ENST00000380152	frameshift_variant	HIGH	HC	NA	NA	ENSP00000369497.3:p.Asn319LysfsTer8	ENST00000380152.8:c.956dup	NA	NA	NA	NA	NA	NA	NA	NA	NA	67538	["Hereditary_breast_ovarian_cancer_syndrome|Fanconi_anemia_complementation_group_D1|Breast-ovarian_cancer","_familial","_susceptibility_to","_2|Hereditary_cancer-predisposing_syndrome|Familial_cancer_of_breast|not_provided"]	NA	rs80359770	Pathogenic	reviewed_by_expert_panel	[51147,1]	[0.9999804488934073,1.9551106592633144E-5]	51148	81.307
chr13:32332502	["GA","G"]	BRCA2	ENST00000380152	frameshift_variant	HIGH	HC	NA	NA	ENSP00000369497.3:p.Lys343AsnfsTer6	ENST00000380152.8:c.1029del	NA	[]	6.9797e-06	1.5489e-05	0	0	0	0	0	46280	["Hereditary_breast_ovarian_cancer_syndrome|Breast-ovarian_cancer","_familial","_susceptibility_to","_2|Hereditary_cancer-predisposing_syndrome|not_provided"]	NA	rs80359260	Pathogenic	reviewed_by_expert_panel	[51149,1]	[0.999980449657869,1.9550342130987292E-5]	51150	81.383
chr13:32332667	["C","CTTAG"]	BRCA2	ENST00000380152	frameshift_variant	HIGH	HC	NA	NA	ENSP00000369497.3:p.Gln397LeufsTer25	ENST00000380152.8:c.1189_1190insTTAG	NA	NA	NA	NA	NA	NA	NA	NA	NA	65748	["Hereditary_breast_ovarian_cancer_syndrome|Breast-ovarian_cancer","_familial","_susceptibility_to","_2|Hereditary_cancer-predisposing_syndrome|not_provided"]	NA	rs397515635	Pathogenic	reviewed_by_expert_panel	[51137,1]	[0.9999804450702022,1.9554929797802024E-5]	51138	87.951
chr13:32332715	["CT","C"]	BRCA2	ENST00000380152	frameshift_variant	HIGH	HC	NA	NA	ENSP00000369497.3:p.Leu413HisfsTer17	ENST00000380152.8:c.1238del	NA	NA	NA	NA	NA	NA	NA	NA	NA	46287	["Hereditary_breast_ovarian_cancer_syndrome|Breast-ovarian_cancer","_familial","_susceptibility_to","_2|Hereditary_cancer-predisposing_syndrome|BRCA2-Related_Disorders|not_provided"]	NA	rs80359271	Pathogenic	reviewed_by_expert_panel	[51135,3]	[0.9999413352106066,5.8664789393406076E-5]	51138	87.957
chr13:32332778	["AAAAG","A"]	BRCA2	ENST00000380152	frameshift_variant	HIGH	HC	NA	NA	ENSP00000369497.3:p.Lys437IlefsTer22	ENST00000380152.8:c.1310_1313del	NA	[]	3.4886e-05	1.5485e-05	7.132e-05	0	0	0	0	46293	["Neoplasm_of_ovary|Hereditary_breast_ovarian_cancer_syndrome|Malignant_tumor_of_breast|Breast-ovarian_cancer","_familial","_susceptibility_to","_2|Hereditary_cancer-predisposing_syndrome|Familial_cancer_of_breast|Breast_and/or_ovarian_cancer|not_provided"]	NA	rs80359277	Pathogenic	reviewed_by_expert_panel	[51136,2]	[0.9999608901404043,3.910985959560405E-5]	51138	87.968
chr13:32333245	["GTTTA","G"]	BRCA2	ENST00000380152	frameshift_variant	HIGH	HC	NA	NA	ENSP00000369497.3:p.Ile591MetfsTer22	ENST00000380152.8:c.1773_1776del	NA	NA	NA	NA	NA	NA	NA	NA	NA	65858	["Hereditary_breast_ovarian_cancer_syndrome|Breast-ovarian_cancer","_familial","_susceptibility_to","_1|Breast-ovarian_cancer","_familial","_susceptibility_to","_2|Hereditary_cancer-predisposing_syndrome|not_provided"]	NA	rs80359304	Pathogenic	reviewed_by_expert_panel	[51135,1]	[0.9999804443053817,1.955569461827284E-5]	51136	88.469
chr13:32336860	["AC","A"]	BRCA2	ENST00000380152	frameshift_variant	HIGH	HC	NA	NA	ENSP00000369497.3:p.Pro836LeufsTer5	ENST00000380152.8:c.2507del	NA	NA	NA	NA	NA	NA	NA	NA	NA	NA	NA	NA	NA	NA	NA	[51161,1]	[0.9999804542433838,1.9545756616238615E-5]	51162	94.167
chr13:32336924	["C","CT"]	BRCA2	ENST00000380152	frameshift_variant	HIGH	HC	NA	NA	ENSP00000369497.3:p.Arg858LysfsTer23	ENST00000380152.8:c.2570dup	NA	NA	NA	NA	NA	NA	NA	NA	NA	152002	["Hereditary_breast_ovarian_cancer_syndrome|Breast-ovarian_cancer","_familial","_susceptibility_to","_2|Hereditary_cancer-predisposing_syndrome|not_provided"]	NA	rs587782361	Pathogenic	reviewed_by_expert_panel	[51161,1]	[0.9999804542433838,1.9545756616238615E-5]	51162	94.17
chr13:32336936	["C","T"]	BRCA2	ENST00000380152	stop_gained	HIGH	HC	NA	NA	ENSP00000369497.3:p.Gln861Ter	ENST00000380152.8:c.2581C>T	32	NA	NA	NA	NA	NA	NA	NA	NA	434977	["Hereditary_breast_ovarian_cancer_syndrome|Breast-ovarian_cancer","_familial","_susceptibility_to","_2|Hereditary_cancer-predisposing_syndrome"]	NA	rs773356478	Pathogenic	reviewed_by_expert_panel	[51161,1]	[0.9999804542433838,1.9545756616238615E-5]	51162	94.164
chr13:32337149	["GAC","G"]	BRCA2	ENST00000380152	frameshift_variant	HIGH	HC	NA	NA	ENSP00000369497.3:p.Thr933ArgfsTer2	ENST00000380152.8:c.2798_2799del	NA	NA	NA	NA	NA	NA	NA	NA	NA	66015	["Hereditary_breast_ovarian_cancer_syndrome|Breast-ovarian_cancer","_familial","_susceptibility_to","_2|Hereditary_cancer-predisposing_syndrome|not_provided"]	NA	rs80359348	Pathogenic	reviewed_by_expert_panel	[51161,1]	[0.9999804542433838,1.9545756616238615E-5]	51162	94.171
chr13:32337160	["TAAAC","T"]	BRCA2	ENST00000380152	frameshift_variant	HIGH	HC	NA	NA	ENSP00000369497.3:p.Ala938ProfsTer21	ENST00000380152.8:c.2808_2811del	NA	[]	2.0932e-05	3.0976e-05	2.3772e-05	0	0	0	0	24361	["Breast_neoplasm|Hereditary_breast_ovarian_cancer_syndrome|Malignant_tumor_of_breast|Breast-ovarian_cancer","_familial","_susceptibility_to","_1|Breast-ovarian_cancer","_familial","_susceptibility_to","_2|Hereditary_cancer-predisposing_syndrome|Familial_cancer_of_breast|Breast_and/or_ovarian_cancer|BRCA2-Related_Disorders|not_provided"]	NA	rs80359351	Pathogenic	reviewed_by_expert_panel	[51160,2]	[0.9999609084867676,3.909151323247723E-5]	51162	94.178
chr13:32337324	["TGAACAAATGGGCA","T"]	BRCA2	ENST00000380152	frameshift_variant	HIGH	HC	NA	NA	ENSP00000369497.3:p.Asn991AspfsTer3	ENST00000380152.8:c.2971_2983del	NA	NA	NA	NA	NA	NA	NA	NA	NA	261165	["Hereditary_breast_ovarian_cancer_syndrome|Breast-ovarian_cancer","_familial","_susceptibility_to","_2|Hereditary_cancer-predisposing_syndrome|not_provided"]	NA	rs886040456	Pathogenic	reviewed_by_expert_panel	[51161,1]	[0.9999804542433838,1.9545756616238615E-5]	51162	94.205
chr13:32337464	["C","T"]	BRCA2	ENST00000380152	stop_gained	HIGH	HC	NA	NA	ENSP00000369497.3:p.Gln1037Ter	ENST00000380152.8:c.3109C>T	36	NA	NA	NA	NA	NA	NA	NA	NA	46375	["Medulloblastoma|Malignant_tumor_of_prostate|Hereditary_breast_ovarian_cancer_syndrome|Malignant_tumor_of_breast|Wilms_tumor_1|Fanconi_anemia_complementation_group_D1|Breast-ovarian_cancer","_familial","_susceptibility_to","_2|Glioma_susceptibility_3|Pancreatic_cancer","_susceptibility_to","_2|Hereditary_cancer-predisposing_syndrome|Familial_cancer_of_breast|not_provided"]	NA	rs80358557	Pathogenic	reviewed_by_expert_panel	[51161,1]	[0.9999804542433838,1.9545756616238615E-5]	51162	94.408
chr13:32337521	["CAAAAG","C"]	BRCA2	ENST00000380152	frameshift_variant	HIGH	HC	NA	NA	ENSP00000369497.3:p.Lys1057ThrfsTer8	ENST00000380152.8:c.3170_3174del	NA	NA	NA	NA	NA	NA	NA	NA	NA	46382	["Hereditary_breast_ovarian_cancer_syndrome|Malignant_tumor_of_breast|Breast-ovarian_cancer","_familial","_susceptibility_to","_2|Hereditary_cancer-predisposing_syndrome|Breast_and/or_ovarian_cancer|not_provided"]	NA	rs80359373	Pathogenic	reviewed_by_expert_panel	[51161,1]	[0.9999804542433838,1.9545756616238615E-5]	51162	94.409
chr13:32337618	["C","CT"]	BRCA2	ENST00000380152	frameshift_variant	HIGH	HC	NA	NA	ENSP00000369497.3:p.Gln1089SerfsTer10	ENST00000380152.8:c.3264dup	NA	[]	6.982e-06	0	0	0	0	7.3303e-05	0	46386	["Neoplasm_of_ovary|Hereditary_breast_ovarian_cancer_syndrome|Fanconi_anemia_complementation_group_D1|Breast-ovarian_cancer","_familial","_susceptibility_to","_2|Hereditary_cancer-predisposing_syndrome|Familial_cancer_of_breast|not_provided"]	NA	rs80359380	Pathogenic	reviewed_by_expert_panel	[51158,4]	[0.999921816973535,7.818302646495446E-5]	51162	94.407
chr13:32338200	["CTG","C"]	BRCA2	ENST00000380152	frameshift_variant	HIGH	HC	NA	NA	ENSP00000369497.3:p.Val1283LysfsTer2	ENST00000380152.8:c.3847_3848del	NA	[]	6.9904e-05	0.00012399	2.384e-05	0.00031969	0	0	0	46415	["Rhabdomyosarcoma|Breast_carcinoma|Neoplasm_of_ovary|Hereditary_breast_ovarian_cancer_syndrome|Malignant_tumor_of_breast|Fanconi_anemia_complementation_group_D1|Breast-ovarian_cancer","_familial","_susceptibility_to","_2|Hereditary_cancer-predisposing_syndrome|Familial_cancer_of_breast|Breast_and/or_ovarian_cancer|not_provided"]	NA	rs80359405	Pathogenic	reviewed_by_expert_panel	[51159,3]	[0.9999413627301513,5.863726984871584E-5]	51162	86.833
chr13:32338277	["G","T"]	BRCA2	ENST00000380152	stop_gained	HIGH	HC	NA	NA	ENSP00000369497.3:p.Glu1308Ter	ENST00000380152.8:c.3922G>T	35	[]	5.5858e-05	0	2.379e-05	0	0	0.00051327	0	46423	["Hereditary_breast_ovarian_cancer_syndrome|Breast-ovarian_cancer","_familial","_susceptibility_to","_2|Hereditary_cancer-predisposing_syndrome|Familial_cancer_of_breast|not_provided"]	NA	rs80358638	Pathogenic	reviewed_by_expert_panel	[51160,2]	[0.9999609084867676,3.909151323247723E-5]	51162	86.826
chr13:32338570	["TAAAG","T"]	BRCA2	ENST00000380152	frameshift_variant	HIGH	HC	NA	NA	ENSP00000369497.3:p.Lys1406AsnfsTer3	ENST00000380152.8:c.4218_4221del	NA	NA	NA	NA	NA	NA	NA	NA	NA	66282	["Hereditary_breast_ovarian_cancer_syndrome|Breast-ovarian_cancer","_familial","_susceptibility_to","_2|Hereditary_cancer-predisposing_syndrome|not_provided"]	NA	rs80359435	Pathogenic	reviewed_by_expert_panel	[51161,1]	[0.9999804542433838,1.9545756616238615E-5]	51162	86.872
chr13:32338633	["A","AT"]	BRCA2	ENST00000380152	frameshift_variant	HIGH	HC	NA	NA	ENSP00000369497.3:p.Gln1429SerfsTer9	ENST00000380152.8:c.4284dup	NA	NA	NA	NA	NA	NA	NA	NA	NA	46448	["Hereditary_breast_ovarian_cancer_syndrome|Malignant_tumor_of_breast|Breast-ovarian_cancer","_familial","_susceptibility_to","_2|Hereditary_cancer-predisposing_syndrome|Breast_and/or_ovarian_cancer|not_provided"]	NA	rs80359439	Pathogenic	reviewed_by_expert_panel	[51160,2]	[0.9999609084867676,3.909151323247723E-5]	51162	86.844
chr13:32338758	["CTGACA","C"]	BRCA2	ENST00000380152	frameshift_variant	HIGH	HC	NA	NA	ENSP00000369497.3:p.Asp1469LysfsTer11	ENST00000380152.8:c.4405_4409del	NA	NA	NA	NA	NA	NA	NA	NA	NA	46455	["Hereditary_breast_ovarian_cancer_syndrome|Breast-ovarian_cancer","_familial","_susceptibility_to","_2|Hereditary_cancer-predisposing_syndrome|not_provided"]	NA	rs397507331	Pathogenic	reviewed_by_expert_panel	[51159,1]	[0.9999804534792807,1.954652071931196E-5]	51160	86.845
chr13:32338981	["G","GA"]	BRCA2	ENST00000380152	frameshift_variant	HIGH	HC	NA	NA	ENSP00000369497.3:p.Asn1544LysfsTer4	ENST00000380152.8:c.4631dup	NA	NA	NA	NA	NA	NA	NA	NA	NA	46468	["Hereditary_breast_ovarian_cancer_syndrome|Breast-ovarian_cancer","_familial","_susceptibility_to","_2|Hereditary_cancer-predisposing_syndrome|Breast_and/or_ovarian_cancer|not_provided"]	NA	rs80359460	Pathogenic	reviewed_by_expert_panel	[51159,1]	[0.9999804534792807,1.954652071931196E-5]	51160	93.617
chr13:32338981	["GA","G"]	BRCA2	ENST00000380152	frameshift_variant	HIGH	HC	NA	NA	ENSP00000369497.3:p.Asn1544ThrfsTer24	ENST00000380152.8:c.4631del	NA	[]	1.3963e-05	0	0	0.00031908	0	7.3282e-05	0	46469	["Hereditary_breast_ovarian_cancer_syndrome|Fanconi_anemia_complementation_group_D1|Breast-ovarian_cancer","_familial","_susceptibility_to","_2|Hereditary_cancer-predisposing_syndrome|not_provided"]	NA	rs80359460	Pathogenic	reviewed_by_expert_panel	[51159,1]	[0.9999804534792807,1.954652071931196E-5]	51160	93.618
chr13:32338988	["CT","C"]	BRCA2	ENST00000380152	frameshift_variant	HIGH	HC	NA	NA	ENSP00000369497.3:p.Phe1546LeufsTer22	ENST00000380152.8:c.4638del	NA	NA	NA	NA	NA	NA	NA	NA	NA	46471	["Hereditary_breast_ovarian_cancer_syndrome|Breast-ovarian_cancer","_familial","_susceptibility_to","_2|Hereditary_cancer-predisposing_syndrome|Breast_and/or_ovarian_cancer|not_provided"]	NA	rs80359462	Pathogenic	reviewed_by_expert_panel	[51161,1]	[0.9999804542433838,1.9545756616238615E-5]	51162	93.617
chr13:32339228	["GAA","G"]	BRCA2	ENST00000380152	frameshift_variant	HIGH	HC	NA	NA	ENSP00000369497.3:p.Asn1626SerfsTer12	ENST00000380152.8:c.4876_4877del	NA	[]	6.9846e-06	1.5493e-05	0	0	0	0	0	46485	["Hereditary_breast_ovarian_cancer_syndrome|Breast-ovarian_cancer","_familial","_susceptibility_to","_2|Hereditary_cancer-predisposing_syndrome|Breast_and/or_ovarian_cancer|not_provided"]	NA	rs80359470	Pathogenic	reviewed_by_expert_panel	[51161,1]	[0.9999804542433838,1.9545756616238615E-5]	51162	93.599
chr13:32339320	["C","G"]	BRCA2	ENST00000380152	stop_gained	HIGH	HC	NA	NA	ENSP00000369497.3:p.Tyr1655Ter	ENST00000380152.8:c.4965C>G	34	[]	4.1881e-05	9.2934e-05	0	0	0	0	0	46492	["Medulloblastoma|Malignant_tumor_of_prostate|Neoplasm_of_ovary|Hereditary_breast_ovarian_cancer_syndrome|Malignant_tumor_of_breast|Wilms_tumor_1|Fanconi_anemia_complementation_group_D1|Breast-ovarian_cancer","_familial","_susceptibility_to","_2|Glioma_susceptibility_3|Pancreatic_cancer","_susceptibility_to","_2|Hereditary_cancer-predisposing_syndrome|Familial_cancer_of_breast|not_specified|not_p…	NA	rs80358721	Pathogenic	reviewed_by_expert_panel	[51161,1]	[0.9999804542433838,1.9545756616238615E-5]	51162	93.598
chr13:32339421	["C","CA"]	BRCA2	ENST00000380152	frameshift_variant	HIGH	HC	NA	NA	ENSP00000369497.3:p.Trp1692MetfsTer3	ENST00000380152.8:c.5073dup	NA	[]	2.102e-05	4.6558e-05	0	0	0	0	0	46499	["Hereditary_breast_ovarian_cancer_syndrome|Carcinoma_of_pancreas|Breast-ovarian_cancer","_familial","_susceptibility_to","_1|Fanconi_anemia_complementation_group_D1|Breast-ovarian_cancer","_familial","_susceptibility_to","_2|Hereditary_cancer-predisposing_syndrome|Breast_and/or_ovarian_cancer|not_provided"]	NA	rs80359479	Pathogenic	reviewed_by_expert_panel	[51157,5]	[0.9999022712169188,9.772878308119307E-5]	51162	93.591
chr13:32339482	["TTATG","T"]	BRCA2	ENST00000380152	frameshift_variant	HIGH	HC	NA	NA	ENSP00000369497.3:p.Tyr1710Ter	ENST00000380152.8:c.5130_5133del	NA	NA	NA	NA	NA	NA	NA	NA	NA	66443	["Hereditary_breast_ovarian_cancer_syndrome|Breast-ovarian_cancer","_familial","_susceptibility_to","_1|Breast-ovarian_cancer","_familial","_susceptibility_to","_2|Hereditary_cancer-predisposing_syndrome|not_provided"]	NA	rs80359484	Pathogenic	reviewed_by_expert_panel	[51160,2]	[0.9999609084867676,3.909151323247723E-5]	51162	93.587
chr13:32339592	["C","CT"]	BRCA2	ENST00000380152	frameshift_variant	HIGH	HC	NA	NA	ENSP00000369497.3:p.Asn1747Ter	ENST00000380152.8:c.5238dup	NA	NA	NA	NA	NA	NA	NA	NA	NA	46510	["Hereditary_breast_ovarian_cancer_syndrome|Malignant_tumor_of_breast|Breast-ovarian_cancer","_familial","_susceptibility_to","_2|Hereditary_cancer-predisposing_syndrome|Familial_cancer_of_breast|Breast_and/or_ovarian_cancer|not_provided"]	NA	rs80359499	Pathogenic	reviewed_by_expert_panel	[51160,2]	[0.9999609084867676,3.909151323247723E-5]	51162	93.598
chr13:32339699	["CAA","C"]	BRCA2	ENST00000380152	frameshift_variant	HIGH	HC	NA	NA	ENSP00000369497.3:p.Asn1784HisfsTer2	ENST00000380152.8:c.5350_5351del	NA	[]	2.7974e-05	4.6509e-05	2.3847e-05	0	0	0	0	46515	["Hereditary_breast_ovarian_cancer_syndrome|Malignant_tumor_of_breast|Fanconi_anemia_complementation_group_D1|Breast-ovarian_cancer","_familial","_susceptibility_to","_2|Hereditary_cancer-predisposing_syndrome|Breast_and/or_ovarian_cancer|BRCA2-Related_Disorders|not_provided"]	NA	rs80359507	Pathogenic	reviewed_by_expert_panel	[51160,2]	[0.9999609084867676,3.909151323247723E-5]	51162	93.596
chr13:32339928	["CAATT","C"]	BRCA2	ENST00000380152	frameshift_variant	HIGH	HC	NA	NA	ENSP00000369497.3:p.Ile1859LysfsTer3	ENST00000380152.8:c.5576_5579del	NA	[]	1.398e-05	0	2.3831e-05	0.00031949	0	0	0	46531	["Hereditary_breast_ovarian_cancer_syndrome|Malignant_tumor_of_breast|Fanconi_anemia_complementation_group_D1|Breast-ovarian_cancer","_familial","_susceptibility_to","_2|Hereditary_cancer-predisposing_syndrome|Familial_cancer_of_breast|Breast_and/or_ovarian_cancer|not_provided"]	NA	rs80359520	Pathogenic	reviewed_by_expert_panel	[51160,2]	[0.9999609084867676,3.909151323247723E-5]	51162	93.591
chr13:32339992	["GAATA","G"]	BRCA2	ENST00000380152	frameshift_variant	HIGH	HC	NA	NA	ENSP00000369497.3:p.Lys1881GlnfsTer27	ENST00000380152.8:c.5641_5644del	NA	NA	NA	NA	NA	NA	NA	NA	NA	66565	["Hereditary_breast_ovarian_cancer_syndrome|Breast-ovarian_cancer","_familial","_susceptibility_to","_2|Hereditary_cancer-predisposing_syndrome|Breast_and/or_ovarian_cancer|not_provided"]	NA	rs276174860	Pathogenic	reviewed_by_expert_panel	[51161,1]	[0.9999804542433838,1.9545756616238615E-5]	51162	93.58
chr13:32340035	["T","TA"]	BRCA2	ENST00000380152	stop_gained	HIGH	HC	NA	NA	ENSP00000369497.3:p.Tyr1894Ter	ENST00000380152.8:c.5681dup	NA	NA	NA	NA	NA	NA	NA	NA	NA	46544	["Hereditary_breast_ovarian_cancer_syndrome|Breast-ovarian_cancer","_familial","_susceptibility_to","_2|Hereditary_cancer-predisposing_syndrome|Familial_cancer_of_breast|not_provided"]	NA	rs80359527	Pathogenic	reviewed_by_expert_panel	[51161,1]	[0.9999804542433838,1.9545756616238615E-5]	51162	93.577
chr13:32340105	["C","G"]	BRCA2	ENST00000380152	stop_gained	HIGH	HC	NA	NA	ENSP00000369497.3:p.Ser1917Ter	ENST00000380152.8:c.5750C>G	37	NA	NA	NA	NA	NA	NA	NA	NA	463098	["Hereditary_breast_ovarian_cancer_syndrome"]	NA	rs886040609	Pathogenic	criteria_provided_single_submitter	[51161,1]	[0.9999804542433838,1.9545756616238615E-5]	51162	93.589
chr13:32340219	["C","A"]	BRCA2	ENST00000380152	stop_gained	HIGH	HC	NA	NA	ENSP00000369497.3:p.Ser1955Ter	ENST00000380152.8:c.5864C>A	35	[]	6.9818e-06	0	0	0.00031949	0	0	0	66622	["Hereditary_breast_ovarian_cancer_syndrome|Malignant_tumor_of_breast|Breast-ovarian_cancer","_familial","_susceptibility_to","_2|Hereditary_cancer-predisposing_syndrome|Familial_cancer_of_breast|not_specified|Breast_and/or_ovarian_cancer|not_provided"]	NA	rs80358815	Pathogenic	reviewed_by_expert_panel	[51161,1]	[0.9999804542433838,1.9545756616238615E-5]	51162	93.588
chr13:32340300	["GT","G"]	BRCA2	ENST00000380152	frameshift_variant	HIGH	HC	NA	NA	ENSP00000369497.3:p.Ser1982ArgfsTer22	ENST00000380152.8:c.5946del	NA	[]	0.00018149	9.296e-05	0	0	0	0	0	24364	["Breast_neoplasm|Neoplasm_of_ovary|Hereditary_breast_ovarian_cancer_syndrome|Fanconi_anemia_complementation_group_D1|Breast-ovarian_cancer","_familial","_susceptibility_to","_2|Pancreatic_cancer","_susceptibility_to","_2|Hereditary_cancer-predisposing_syndrome|Familial_cancer_of_breast|Breast_and/or_ovarian_cancer|BRCA2-Related_Disorders|not_provided"]	NA	rs80359550	Pathogenic	reviewed_by_expert_panel	[51159,3]	[0.9999413627301513,5.863726984871584E-5]	51162	93.46
chr13:32340354	["T","TTATAATCTTCAGCCGACCGATGATGGGAAACAGATTTA"]	BRCA2	ENST00000380152	frameshift_variant	HIGH	HC	NA	NA	ENSP00000369497.3:p.Ser2001IlefsTer16	ENST00000380152.8:c.6000_6001insATAATCTTCAGCCGACCGATGATGGGAAACAGATTTAT	NA	NA	NA	NA	NA	NA	NA	NA	NA	NA	NA	NA	NA	NA	NA	[51155,1]	[0.9999804519508954,1.954804910469935E-5]	51156	93.29
chr13:32340629	["CTT","C"]	BRCA2	ENST00000380152	frameshift_variant	HIGH	HC	NA	NA	ENSP00000369497.3:p.Leu2092ProfsTer7	ENST00000380152.8:c.6275_6276del	NA	[]	2.7921e-05	4.647e-05	0	0	0	7.3292e-05	0	24357	["Hereditary_breast_ovarian_cancer_syndrome|Breast-ovarian_cancer","_familial","_susceptibility_to","_2|Hereditary_cancer-predisposing_syndrome|not_specified|Breast_and/or_ovarian_cancer|not_provided"]	NA	rs11571658	Pathogenic	reviewed_by_expert_panel	[51159,3]	[0.9999413627301513,5.863726984871584E-5]	51162	93.435
chr13:32340685	["TAA","T"]	BRCA2	ENST00000380152	frameshift_variant	HIGH	HC	NA	NA	ENSP00000369497.3:p.Lys2111GlufsTer17	ENST00000380152.8:c.6331_6332del	NA	NA	NA	NA	NA	NA	NA	NA	NA	150782	["Hereditary_breast_ovarian_cancer_syndrome|Breast-ovarian_cancer","_familial","_susceptibility_to","_2|Hereditary_cancer-predisposing_syndrome|not_provided"]	NA	rs587781470	Pathogenic	reviewed_by_expert_panel	[51161,1]	[0.9999804542433838,1.9545756616238615E-5]	51162	93.443
chr13:32340746	["AAATT","A"]	BRCA2	ENST00000380152	frameshift_variant	HIGH	HC	NA	NA	ENSP00000369497.3:p.Lys2131AsnfsTer5	ENST00000380152.8:c.6393_6396del	NA	NA	NA	NA	NA	NA	NA	NA	NA	66748	["Hereditary_breast_ovarian_cancer_syndrome|Breast-ovarian_cancer","_familial","_susceptibility_to","_2|Hereditary_cancer-predisposing_syndrome|not_provided"]	NA	rs397507849	Pathogenic	reviewed_by_expert_panel	[51161,1]	[0.9999804542433838,1.9545756616238615E-5]	51162	93.444
chr13:32340756	["ATAACT","A"]	BRCA2	ENST00000380152	frameshift_variant	HIGH	HC	NA	NA	ENSP00000369497.3:p.Asn2135LysfsTer3	ENST00000380152.8:c.6405_6409del	NA	[]	1.3954e-05	1.5488e-05	0	0	0	7.3185e-05	0	46599	["Breast_carcinoma|Breast_neoplasm|Hereditary_breast_ovarian_cancer_syndrome|Breast-ovarian_cancer","_familial","_susceptibility_to","_1|Breast-ovarian_cancer","_familial","_susceptibility_to","_2|Hereditary_cancer-predisposing_syndrome|Familial_cancer_of_breast|Cancer_of_the_pancreas|not_specified|Breast_and/or_ovarian_cancer|BRCA2-Related_Disorders|not_provided"]	NA	rs80359584	Pathogenic	reviewed_by_expert_panel	[51155,1]	[0.9999804519508954,1.954804910469935E-5]	51156	93.443
chr13:32340799	["TATTAA","T"]	BRCA2	ENST00000380152	frameshift_variant	HIGH	HC	NA	NA	ENSP00000369497.3:p.Ile2149SerfsTer25	ENST00000380152.8:c.6446_6450del	NA	NA	NA	NA	NA	NA	NA	NA	NA	66770	["Hereditary_breast_ovarian_cancer_syndrome|Breast-ovarian_cancer","_familial","_susceptibility_to","_2|Hereditary_cancer-predisposing_syndrome|not_provided"]	NA	rs80359593	Pathogenic	reviewed_by_expert_panel	[51161,1]	[0.9999804542433838,1.9545756616238615E-5]	51162	93.445
chr13:32340826	["AT","A"]	BRCA2	ENST00000380152	frameshift_variant	HIGH	HC	NA	NA	ENSP00000369497.3:p.Gln2159AsnfsTer9	ENST00000380152.8:c.6474del	NA	NA	NA	NA	NA	NA	NA	NA	NA	NA	NA	NA	NA	NA	NA	[51161,1]	[0.9999804542433838,1.9545756616238615E-5]	51162	93.443
chr13:32340836	["GACAA","G"]	BRCA2	ENST00000380152	frameshift_variant	HIGH	HC	NA	NA	ENSP00000369497.3:p.Lys2162AsnfsTer5	ENST00000380152.8:c.6486_6489del	NA	[]	2.0945e-05	4.6473e-05	0	0	0	0	0	46604	["Breast_carcinoma|Hereditary_breast_ovarian_cancer_syndrome|Breast-ovarian_cancer","_familial","_susceptibility_to","_2|Hereditary_cancer-predisposing_syndrome|not_specified|Breast_and/or_ovarian_cancer|not_provided"]	NA	rs80359598	Pathogenic	reviewed_by_expert_panel	[51161,1]	[0.9999804542433838,1.9545756616238615E-5]	51162	93.445
chr13:32340951	["CTT","C"]	BRCA2	ENST00000380152	frameshift_variant	HIGH	HC	NA	NA	ENSP00000369497.3:p.Ser2201Ter	ENST00000380152.8:c.6600_6601del	NA	NA	NA	NA	NA	NA	NA	NA	NA	66799	["Hereditary_breast_ovarian_cancer_syndrome|Breast-ovarian_cancer","_familial","_susceptibility_to","_2|Hereditary_cancer-predisposing_syndrome|not_provided"]	NA	rs80359607	Pathogenic	reviewed_by_expert_panel	[51161,1]	[0.9999804542433838,1.9545756616238615E-5]	51162	87.997
chr13:32340996	["CT","C"]	BRCA2	ENST00000380152	frameshift_variant	HIGH	HC	NA	NA	ENSP00000369497.3:p.Tyr2215ThrfsTer14	ENST00000380152.8:c.6643del	NA	NA	NA	NA	NA	NA	NA	NA	NA	66813	["Hereditary_breast_ovarian_cancer_syndrome|Breast-ovarian_cancer","_familial","_susceptibility_to","_2|Hereditary_cancer-predisposing_syndrome|Breast_and/or_ovarian_cancer|not_provided"]	NA	rs80359614	Pathogenic	reviewed_by_expert_panel	[51161,1]	[0.9999804542433838,1.9545756616238615E-5]	51162	88.003
chr13:32341108	["TTC","T"]	BRCA2	ENST00000380152	frameshift_variant	HIGH	HC	NA	NA	ENSP00000369497.3:p.Leu2253PhefsTer7	ENST00000380152.8:c.6757_6758del	NA	NA	NA	NA	NA	NA	NA	NA	NA	66845	["Hereditary_breast_ovarian_cancer_syndrome|Breast-ovarian_cancer","_familial","_susceptibility_to","_2|Hereditary_cancer-predisposing_syndrome|not_provided"]	NA	rs80359623	Pathogenic	reviewed_by_expert_panel	[51161,1]	[0.9999804542433838,1.9545756616238615E-5]	51162	87.997
chr13:32346830	["CAATA","C"]	BRCA2	ENST00000380152	frameshift_variant	HIGH	HC	NA	NA	ENSP00000369497.3:p.Ile2315LysfsTer12	ENST00000380152.8:c.6944_6947del	NA	NA	NA	NA	NA	NA	NA	NA	NA	46631	["Hereditary_breast_ovarian_cancer_syndrome|Breast-ovarian_cancer","_familial","_susceptibility_to","_2|Hereditary_cancer-predisposing_syndrome|not_provided"]	NA	rs80359629	Pathogenic	reviewed_by_expert_panel	[51161,1]	[0.9999804542433838,1.9545756616238615E-5]	51162	64.752
chr13:32346841	["C","T"]	BRCA2	ENST00000380152	stop_gained	HIGH	HC	NA	NA	ENSP00000369497.3:p.Arg2318Ter	ENST00000380152.8:c.6952C>T	41	NA	NA	NA	NA	NA	NA	NA	NA	46632	["Medulloblastoma|Breast_neoplasm|Malignant_tumor_of_prostate|Neoplasm_of_ovary|Hereditary_breast_ovarian_cancer_syndrome|Wilms_tumor_1|Fanconi_anemia_complementation_group_D1|Breast-ovarian_cancer","_familial","_susceptibility_to","_2|Glioma_susceptibility_3|Pancreatic_cancer","_susceptibility_to","_2|Hereditary_cancer-predisposing_syndrome|Familial_cancer_of_breast|not_provided"]	NA	rs80358920	Pathogenic	reviewed_by_expert_panel	[51161,1]	[0.9999804542433838,1.9545756616238615E-5]	51162	64.752
chr13:32354986	["C","G"]	BRCA2	ENST00000380152	stop_gained	HIGH	LC	NA	NA	ENSP00000369497.3:p.Ser2378Ter	ENST00000380152.8:c.7133C>G	35	NA	NA	NA	NA	NA	NA	NA	NA	46641	["Rhabdomyosarcoma|Hereditary_breast_ovarian_cancer_syndrome|Breast-ovarian_cancer","_familial","_susceptibility_to","_2|Hereditary_cancer-predisposing_syndrome|not_provided"]	NA	rs276174889	Pathogenic	reviewed_by_expert_panel	[51161,1]	[0.9999804542433838,1.9545756616238615E-5]	51162	98.692
chr13:32355265	["CAA","C"]	BRCA2	ENST00000380152	frameshift_variant	HIGH	HC	NA	NA	ENSP00000369497.3:p.Lys2472ValfsTer2	ENST00000380152.8:c.7414_7415del	NA	NA	NA	NA	NA	NA	NA	NA	NA	46650	["Hereditary_breast_ovarian_cancer_syndrome|Breast-ovarian_cancer","_familial","_susceptibility_to","_2|Hereditary_cancer-predisposing_syndrome"]	NA	rs80359650	Pathogenic	reviewed_by_expert_panel	[51161,1]	[0.9999804542433838,1.9545756616238615E-5]	51162	73.51
chr13:32356550	["C","T"]	BRCA2	ENST00000380152	stop_gained	HIGH	HC	NA	NA	ENSP00000369497.3:p.Arg2520Ter	ENST00000380152.8:c.7558C>T	39	[]	1.3956e-05	0	4.7567e-05	0	0	0	0	67021	["Breast_neoplasm|Hereditary_breast_ovarian_cancer_syndrome|Malignant_tumor_of_breast|Breast-ovarian_cancer","_familial","_susceptibility_to","_1|Breast-ovarian_cancer","_familial","_susceptibility_to","_2|Hereditary_cancer-predisposing_syndrome|Familial_cancer_of_breast|Breast_and/or_ovarian_cancer|not_provided"]	NA	rs80358981	Pathogenic	reviewed_by_expert_panel	[51161,1]	[0.9999804542433838,1.9545756616238615E-5]	51162	95.251
chr13:32357741	["G","A"]	BRCA2	ENST00000380152	splice_acceptor_variant	HIGH	HC	NA	NA	NA	ENST00000380152.8:c.7618-1G>A	26.4	NA	NA	NA	NA	NA	NA	NA	NA	46666	["Hereditary_breast_ovarian_cancer_syndrome|Breast-ovarian_cancer","_familial","_susceptibility_to","_2|Hereditary_cancer-predisposing_syndrome|Familial_cancer_of_breast|not_provided"]	NA	rs397507389	Pathogenic	reviewed_by_expert_panel	[51161,1]	[0.9999804542433838,1.9545756616238615E-5]	51162	83.817
chr13:32362595	["G","C"]	BRCA2	ENST00000380152	missense_variant	MODERATE	NA	deleterious	probably_damaging	ENSP00000369497.3:p.Trp2626Cys	ENST00000380152.8:c.7878G>C	35	NA	NA	NA	NA	NA	NA	NA	NA	46681	["Hereditary_breast_ovarian_cancer_syndrome|Malignant_tumor_of_breast|Breast-ovarian_cancer","_familial","_susceptibility_to","_2|Hereditary_cancer-predisposing_syndrome|Breast_and/or_ovarian_cancer|not_provided"]	NA	rs80359013	Pathogenic	reviewed_by_expert_panel	[51161,1]	[0.9999804542433838,1.9545756616238615E-5]	51162	100.08
chr13:32363369	["G","C"]	BRCA2	ENST00000380152	missense_variant	MODERATE	NA	deleterious	probably_damaging	ENSP00000369497.3:p.Asp2723His	ENST00000380152.8:c.8167G>C	29.9	[]	6.98e-06	1.5486e-05	0	0	0	0	0	67183	["Medulloblastoma|Malignant_tumor_of_prostate|Hereditary_breast_ovarian_cancer_syndrome|Carcinoma_of_pancreas|Malignant_tumor_of_breast|Wilms_tumor_1|Fanconi_anemia_complementation_group_D1|Breast-ovarian_cancer","_familial","_susceptibility_to","_2|Glioma_susceptibility_3|Pancreatic_cancer","_susceptibility_to","_2|Hereditary_cancer-predisposing_syndrome|Familial_cancer_of_breast|not_specified|B…	NA	rs41293511	Pathogenic	reviewed_by_expert_panel	[51161,1]	[0.9999804542433838,1.9545756616238615E-5]	51162	88.528
chr13:32379401	["G","T"]	BRCA2	ENST00000380152	stop_gained	HIGH	HC	NA	NA	ENSP00000369497.3:p.Glu2947Ter	ENST00000380152.8:c.8839G>T	46	NA	NA	NA	NA	NA	NA	NA	NA	97213	["Hereditary_breast_ovarian_cancer_syndrome|Breast-ovarian_cancer","_familial","_susceptibility_to","_2|Hereditary_cancer-predisposing_syndrome|not_provided"]	NA	rs398122715	Pathogenic	reviewed_by_expert_panel	[51161,1]	[0.9999804542433838,1.9545756616238615E-5]	51162	83.186
chr13:32379464	["AC","A"]	BRCA2	ENST00000380152	frameshift_variant	HIGH	HC	NA	NA	ENSP00000369497.3:p.Val2969CysfsTer7	ENST00000380152.8:c.8904del	NA	[]	1.3955e-05	3.0968e-05	0	0	0	0	0	46748	["Hereditary_breast_ovarian_cancer_syndrome|Malignant_tumor_of_breast|Breast-ovarian_cancer","_familial","_susceptibility_to","_2|Hereditary_cancer-predisposing_syndrome|not_specified|Breast_and/or_ovarian_cancer|not_provided"]	NA	rs80359730	Pathogenic	reviewed_by_expert_panel	[51160,2]	[0.9999609084867676,3.909151323247723E-5]	51162	82.958
chr13:32398209	["TTGTA","T"]	BRCA2	ENST00000380152	frameshift_variant	HIGH	LC	NA	NA	ENSP00000369497.3:p.Cys3233TrpfsTer15	ENST00000380152.8:c.9699_9702del	NA	[]	2.7908e-05	4.645e-05	0	0	0	7.3206e-05	0	46816	["Hereditary_breast_ovarian_cancer_syndrome|Malignant_tumor_of_breast|Breast-ovarian_cancer","_familial","_susceptibility_to","_2|Hereditary_cancer-predisposing_syndrome|Familial_cancer_of_breast|Inborn_genetic_diseases|not_specified|Genetic_non-acquired_premature_ovarian_failure|not_provided"]	NA	rs80359775	Pathogenic	reviewed_by_expert_panel	[51159,3]	[0.9999413627301513,5.863726984871584E-5]	51162	91.647
chr16:23603471	["G","C"]	PALB2	ENST00000261584	stop_gained	HIGH	HC	NA	NA	ENSP00000261584.4:p.Tyr1183Ter	ENST00000261584.9:c.3549C>G	35	[]	6.9839e-06	0	2.3811e-05	0	0	0	0	16284	["Fanconi_anemia_complementation_group_N|Pancreatic_cancer","_susceptibility_to","_3|Hereditary_cancer-predisposing_syndrome|Familial_cancer_of_breast|Breast_cancer","_susceptibility_to|not_specified|PALB2-Related_Disorders|not_provided"]	NA	rs118203998	Pathogenic/Likely_pathogenic	criteria_provided_multiple_submitters_no_conflicts	[51158,2]	[0.9999609069585613,3.909304143862392E-5]	51160	84.893
chr16:23603471	["G","T"]	PALB2	ENST00000261584	stop_gained	HIGH	HC	NA	NA	ENSP00000261584.4:p.Tyr1183Ter	ENST00000261584.9:c.3549C>A	35	NA	NA	NA	NA	NA	NA	NA	NA	133601	["Tracheoesophageal_fistula|Hereditary_breast_ovarian_cancer_syndrome|Fanconi_anemia_complementation_group_N|Pancreatic_cancer","_susceptibility_to","_3|Hereditary_cancer-predisposing_syndrome|Familial_cancer_of_breast|not_provided"]	NA	rs118203998	Pathogenic	criteria_provided_multiple_submitters_no_conflicts	[51157,1]	[0.9999804527151178,1.954728488212987E-5]	51158	84.893
chr16:23603563	["G","GT"]	PALB2	ENST00000261584	frameshift_variant	HIGH	HC	NA	NA	ENSP00000261584.4:p.Pro1153ThrfsTer4	ENST00000261584.9:c.3456dup	NA	NA	NA	NA	NA	NA	NA	NA	NA	133599	["Hereditary_cancer-predisposing_syndrome|Familial_cancer_of_breast|not_provided"]	NA	rs587776426	Pathogenic	criteria_provided_multiple_submitters_no_conflicts	[51161,1]	[0.9999804542433838,1.9545756616238615E-5]	51162	84.985
chr16:23603657	["AC","A"]	PALB2	ENST00000261584	frameshift_variant	HIGH	HC	NA	NA	ENSP00000261584.4:p.Gly1121ValfsTer3	ENST00000261584.9:c.3362del	NA	NA	NA	NA	NA	NA	NA	NA	NA	132249	["Hereditary_breast_ovarian_cancer_syndrome|Malignant_tumor_of_breast|Hereditary_cancer-predisposing_syndrome|Familial_cancer_of_breast|Breast_and/or_ovarian_cancer|not_provided"]	NA	rs515726117	Pathogenic/Likely_pathogenic	criteria_provided_multiple_submitters_no_conflicts	[51160,2]	[0.9999609084867676,3.909151323247723E-5]	51162	84.984
chr16:23607958	["G","A"]	PALB2	ENST00000261584	stop_gained	HIGH	HC	NA	NA	ENSP00000261584.4:p.Arg1086Ter	ENST00000261584.9:c.3256C>T	35	NA	NA	NA	NA	NA	NA	NA	NA	132239	["Hereditary_breast_ovarian_cancer_syndrome|Pancreatic_cancer","_susceptibility_to","_3|Hereditary_cancer-predisposing_syndrome|Familial_cancer_of_breast|PALB2-Related_Disorders|not_provided"]	NA	rs587776527	Pathogenic/Likely_pathogenic	criteria_provided_multiple_submitters_no_conflicts	[51155,3]	[0.9999413581453536,5.864185464638962E-5]	51158	96.188
chr16:23614088	["AT","A"]	PALB2	ENST00000261584	frameshift_variant	HIGH	HC	NA	NA	ENSP00000261584.4:p.Asn1039IlefsTer2	ENST00000261584.9:c.3116del	NA	[]	1.3957e-05	3.0976e-05	0	0	0	0	0	132225	["Malignant_tumor_of_breast|Fanconi_anemia_complementation_group_N|Pancreatic_cancer","_susceptibility_to","_3|Hereditary_cancer-predisposing_syndrome|Familial_cancer_of_breast|Breast_cancer","_susceptibility_to|not_provided"]	NA	rs180177133	Pathogenic/Likely_pathogenic	criteria_provided_multiple_submitters_no_conflicts	[51160,2]	[0.9999609084867676,3.909151323247723E-5]	51162	83.269
chr16:23621362	["C","T"]	PALB2	ENST00000261584	stop_gained	HIGH	HC	NA	NA	ENSP00000261584.4:p.Trp1038Ter	ENST00000261584.9:c.3113G>A	39	[]	2.0943e-05	3.0975e-05	2.3794e-05	0	0	0	0	132221	["Hereditary_breast_ovarian_cancer_syndrome|Malignant_tumor_of_breast|Fanconi_anemia_complementation_group_N|Pancreatic_cancer","_susceptibility_to","_3|Hereditary_cancer-predisposing_syndrome|Familial_cancer_of_breast|Breast_cancer","_susceptibility_to|PALB2-Related_Disorders|not_provided"]	NA	rs180177132	Pathogenic/Likely_pathogenic	criteria_provided_multiple_submitters_no_conflicts	[51157,5]	[0.9999022712169188,9.772878308119307E-5]	51162	94.633
chr16:23621426	["CA","C"]	PALB2	ENST00000261584	frameshift_variant	HIGH	HC	NA	NA	ENSP00000261584.4:p.Phe1016LeufsTer17	ENST00000261584.9:c.3048del	NA	NA	NA	NA	NA	NA	NA	NA	NA	132217	["Hereditary_breast_ovarian_cancer_syndrome|Hereditary_cancer-predisposing_syndrome|Familial_cancer_of_breast|not_provided"]	NA	rs515726104	Pathogenic/Likely_pathogenic	criteria_provided_multiple_submitters_no_conflicts	[51161,1]	[0.9999804542433838,1.9545756616238615E-5]	51162	94.633
chr16:23626272	["C","T"]	PALB2	ENST00000261584	stop_gained	HIGH	HC	NA	NA	ENSP00000261584.4:p.Trp904Ter	ENST00000261584.9:c.2712G>A	38	NA	NA	NA	NA	NA	NA	NA	NA	150767	["Hereditary_cancer-predisposing_syndrome|Familial_cancer_of_breast|not_provided"]	NA	rs587781457	Pathogenic	criteria_provided_multiple_submitters_no_conflicts	[51161,1]	[0.9999804542433838,1.9545756616238615E-5]	51162	86.276
chr16:23634999	["CT","C"]	PALB2	ENST00000261584	frameshift_variant	HIGH	HC	NA	NA	ENSP00000261584.4:p.Arg516GlufsTer45	ENST00000261584.9:c.1546del	NA	NA	NA	NA	NA	NA	NA	NA	NA	150899	["Hereditary_cancer-predisposing_syndrome|Familial_cancer_of_breast|not_provided"]	NA	rs587781560	Pathogenic	criteria_provided_multiple_submitters_no_conflicts	[51161,1]	[0.9999804542433838,1.9545756616238615E-5]	51162	82.513
chr16:23635122	["G","T"]	PALB2	ENST00000261584	stop_gained	HIGH	HC	NA	NA	ENSP00000261584.4:p.Ser475Ter	ENST00000261584.9:c.1424C>A	35	NA	NA	NA	NA	NA	NA	NA	NA	377404	["not_provided"]	NA	rs886039479	Pathogenic	criteria_provided_single_submitter	[51159,1]	[0.9999804534792807,1.954652071931196E-5]	51160	82.558
chr16:23635492	["CTGTT","C"]	PALB2	ENST00000261584	frameshift_variant	HIGH	HC	NA	NA	ENSP00000261584.4:p.Thr351ArgfsTer4	ENST00000261584.9:c.1050_1053del	NA	[]	6.9813e-06	0	2.3799e-05	0	0	0	0	132096	["Malignant_tumor_of_breast|Hereditary_cancer-predisposing_syndrome|Familial_cancer_of_breast|not_provided"]	NA	rs515726060	Pathogenic	criteria_provided_multiple_submitters_no_conflicts	[51161,1]	[0.9999804542433838,1.9545756616238615E-5]	51162	82.615
chr16:23635519	["G","A"]	PALB2	ENST00000261584	stop_gained	HIGH	HC	NA	NA	ENSP00000261584.4:p.Gln343Ter	ENST00000261584.9:c.1027C>T	35	NA	NA	NA	NA	NA	NA	NA	NA	132093	["Hereditary_cancer-predisposing_syndrome|Familial_cancer_of_breast|Breast_cancer","_susceptibility_to|not_provided"]	NA	rs180177097	Pathogenic	criteria_provided_multiple_submitters_no_conflicts	[51161,1]	[0.9999804542433838,1.9545756616238615E-5]	51162	82.619
chr16:23635787	["T","TA"]	PALB2	ENST00000261584	frameshift_variant	HIGH	HC	NA	NA	ENSP00000261584.4:p.Ser254IlefsTer3	ENST00000261584.9:c.758dup	NA	[]	1.3956e-05	3.0976e-05	0	0	0	0	0	132279	["Hereditary_breast_ovarian_cancer_syndrome|Fanconi_anemia_complementation_group_N|Hereditary_cancer-predisposing_syndrome|Familial_cancer_of_breast|not_provided"]	NA	rs515726126	Pathogenic/Likely_pathogenic	criteria_provided_multiple_submitters_no_conflicts	[51157,5]	[0.9999022712169188,9.772878308119307E-5]	51162	82.747
chr16:23636035	["ATC","A"]	PALB2	ENST00000261584	frameshift_variant	HIGH	HC	NA	NA	ENSP00000261584.4:p.Arg170IlefsTer14	ENST00000261584.9:c.509_510del	NA	[]	1.3963e-05	3.0985e-05	0	0	0	0	0	132267	["Breast_carcinoma|Carcinoma_of_pancreas|Malignant_tumor_of_breast|Pancreatic_cancer","_susceptibility_to","_3|Hereditary_cancer-predisposing_syndrome|Familial_cancer_of_breast|Breast_cancer","_susceptibility_to|not_specified|Breast_and/or_ovarian_cancer|PALB2-Related_Disorders|not_provided"]	NA	rs515726123	Pathogenic/Likely_pathogenic	criteria_provided_multiple_submitters_no_conflicts	[51161,1]	[0.9999804542433838,1.9545756616238615E-5]	51162	82.705
chr16:23636144	["G","GCTGTC"]	PALB2	ENST00000261584	frameshift_variant	HIGH	HC	NA	NA	ENSP00000261584.4:p.Asp134GlufsTer45	ENST00000261584.9:c.401_402insGACAG	NA	NA	NA	NA	NA	NA	NA	NA	NA	NA	NA	NA	NA	NA	NA	[51149,1]	[0.999980449657869,1.9550342130987292E-5]	51150	82.249
chr16:23636319	["AT","A"]	PALB2	ENST00000261584	frameshift_variant	HIGH	HC	NA	NA	ENSP00000261584.4:p.Ile76TyrfsTer101	ENST00000261584.9:c.226del	NA	[]	6.9854e-06	0	2.3813e-05	0	0	0	0	152122	["Fanconi_anemia_complementation_group_N|Pancreatic_cancer","_susceptibility_to","_3|BAP1-related_tumor_predisposition_syndrome|Hereditary_cancer-predisposing_syndrome|Familial_cancer_of_breast|Breast_cancer","_susceptibility_to|not_provided"]	NA	rs587782443	Pathogenic/Likely_pathogenic	criteria_provided_multiple_submitters_no_conflicts	[51145,1]	[0.999980448128886,1.9551871114065616E-5]	51146	81.585
chr16:23636336	["T","C"]	PALB2	ENST00000261584	splice_acceptor_variant	HIGH	HC	NA	NA	NA	ENST00000261584.9:c.212-2A>G	22.6	[]	2.0976e-05	3.0992e-05	2.3828e-05	0	0	0	0	180752	["Fanconi_anemia_complementation_group_N|Hereditary_cancer-predisposing_syndrome|Familial_cancer_of_breast|not_provided"]	NA	rs730881879	Pathogenic/Likely_pathogenic	criteria_provided_multiple_submitters_no_conflicts	[51141,1]	[0.9999804465996637,1.9553400336318485E-5]	51142	80.606
chr16:23637865	["G","A"]	PALB2	ENST00000261584	stop_gained	HIGH	HC	NA	NA	ENSP00000261584.4:p.Gln66Ter	ENST00000261584.9:c.196C>T	29.3	[]	6.9795e-06	0	2.3781e-05	0	0	0	0	132139	["Hereditary_breast_ovarian_cancer_syndrome|Hereditary_cancer-predisposing_syndrome|Familial_cancer_of_breast|Breast_and/or_ovarian_cancer|not_provided"]	NA	rs180177083	Pathogenic/Likely_pathogenic	criteria_provided_multiple_submitters_no_conflicts	[51161,1]	[0.9999804542433838,1.9545756616238615E-5]	51162	92.195
chr16:23637885	["GACAA","G"]	PALB2	ENST00000261584	frameshift_variant	HIGH	HC	NA	NA	ENSP00000261584.4:p.Gln60ArgfsTer7	ENST00000261584.9:c.172_175del	NA	[]	3.491e-05	0	9.5206e-05	0	0	0	0	132133	["Hereditary_breast_ovarian_cancer_syndrome|Colorectal_cancer|Fanconi_anemia_complementation_group_N|Pancreatic_cancer","_susceptibility_to","_3|Hereditary_cancer-predisposing_syndrome|Familial_cancer_of_breast|Breast_and/or_ovarian_cancer|not_provided"]	NA	rs180177143	Pathogenic/Likely_pathogenic	criteria_provided_multiple_submitters_no_conflicts	[51161,1]	[0.9999804542433838,1.9545756616238615E-5]	51162	92.212
chr16:68737464	["G","A"]	CDH1	ENST00000261769	splice_donor_variant	HIGH	HC	NA	NA	NA	ENST00000261769.10:c.48+1G>A	25.7	NA	NA	NA	NA	NA	NA	NA	NA	445599	["Hereditary_diffuse_gastric_adenocarcinoma|not_provided"]	NA	rs1440280370	Pathogenic	reviewed_by_expert_panel	[51123,1]	[0.9999804397152022,1.9560284797746654E-5]	51124	60.514
chr16:68801789	["C","T"]	CDH1	ENST00000261769	stop_gained	HIGH	HC	NA	NA	ENSP00000261769.4:p.Gln95Ter	ENST00000261769.10:c.283C>T	33	NA	NA	NA	NA	NA	NA	NA	NA	465844	["Hereditary_diffuse_gastric_adenocarcinoma|Hereditary_cancer-predisposing_syndrome"]	NA	rs781409616	Pathogenic	reviewed_by_expert_panel	[51159,3]	[0.9999413627301513,5.863726984871584E-5]	51162	93.311
chr16:68819312	["T","TG"]	CDH1	ENST00000261769	frameshift_variant	HIGH	HC	NA	NA	ENSP00000261769.4:p.Glu534GlyfsTer3	ENST00000261769.10:c.1600dup	NA	NA	NA	NA	NA	NA	NA	NA	NA	NA	NA	NA	NA	NA	NA	[51161,1]	[0.9999804542433838,1.9545756616238615E-5]	51162	99.656
chr16:68823523	["CTG","C"]	CDH1	ENST00000261769	frameshift_variant	HIGH	HC	NA	NA	ENSP00000261769.4:p.Cys688Ter	ENST00000261769.10:c.2064_2065del	NA	NA	NA	NA	NA	NA	NA	NA	NA	150495	["Hereditary_diffuse_gastric_adenocarcinoma|Hereditary_cancer-predisposing_syndrome|not_provided"]	NA	rs587781276	Pathogenic	reviewed_by_expert_panel	[51161,1]	[0.9999804542433838,1.9545756616238615E-5]	51162	96.02
chr16:68828284	["G","T"]	CDH1	ENST00000261769	stop_gained	HIGH	HC	NA	NA	ENSP00000261769.4:p.Gly759Ter	ENST00000261769.10:c.2275G>T	48	NA	NA	NA	NA	NA	NA	NA	NA	NA	NA	NA	NA	NA	NA	[51159,1]	[0.9999804534792807,1.954652071931196E-5]	51160	89.419
chr16:68833320	["G","GC"]	CDH1	ENST00000261769	frameshift_variant	HIGH	HC	NA	NA	ENSP00000261769.4:p.Pro826AlafsTer3	ENST00000261769.10:c.2474dup	NA	NA	NA	NA	NA	NA	NA	NA	NA	477933	["Hereditary_diffuse_gastric_adenocarcinoma|Hereditary_cancer-predisposing_syndrome|not_provided"]	NA	rs1555518221	Pathogenic/Likely_pathogenic	criteria_provided_multiple_submitters_no_conflicts	[51161,1]	[0.9999804542433838,1.9545756616238615E-5]	51162	100.33
chr17:7670669	["G","T"]	TP53	ENST00000269305	missense_variant	MODERATE	NA	deleterious	probably_damaging	ENSP00000269305.4:p.Ala347Asp	ENST00000269305.9:c.1040C>A	26.6	NA	NA	NA	NA	NA	NA	NA	NA	52756	["Hereditary_cancer-predisposing_syndrome|Li-Fraumeni_syndrome|not_specified|not_provided"]	NA	rs397516434	Likely_pathogenic	reviewed_by_expert_panel	[51161,1]	[0.9999804542433838,1.9545756616238615E-5]	51162	74.945
chr17:7673802	["C","T"]	TP53	ENST00000269305	missense_variant	MODERATE	NA	tolerated	possibly_damaging	ENSP00000269305.4:p.Arg273His	ENST00000269305.9:c.818G>A	26.2	[]	1.3969e-05	1.5491e-05	2.3807e-05	0	0	0	0	27405	["Li-Fraumeni_syndrome_1|Hepatocellular_carcinoma|Acute_myeloid_leukemia|Neoplasm|Rhabdomyosarcoma|Medulloblastoma|Adrenal_cortex_carcinoma|B-cell_chronic_lymphocytic_leukemia|Pancreatic_adenocarcinoma|Transitional_cell_carcinoma_of_the_bladder|Multiple_myeloma|Breast_neoplasm|Brainstem_glioma|Carcinoma_of_esophagus|Thyroid_gland_undifferentiated_(anaplastic)_carcinoma|Malignant_melanoma_of_skin|…	NA	rs28934576	Pathogenic	reviewed_by_expert_panel	[51160,2]	[0.9999609084867676,3.909151323247723E-5]	51162	102.03
chr17:7673825	["CAGTAGATT","C"]	TP53	ENST00000269305	frameshift_variant	HIGH	HC	NA	NA	ENSP00000269305.4:p.Asn263GlyfsTer6	ENST00000269305.9:c.787_794del	NA	NA	NA	NA	NA	NA	NA	NA	NA	NA	NA	NA	NA	NA	NA	[51161,1]	[0.9999804542433838,1.9545756616238615E-5]	51162	102.03
chr17:7674230	["C","T"]	TP53	ENST00000269305	missense_variant	MODERATE	NA	deleterious	probably_damaging	ENSP00000269305.4:p.Gly245Ser	ENST00000269305.9:c.733G>A	25.2	[]	6.9901e-06	0	2.3838e-05	0	0	0	0	27404	["Li-Fraumeni_syndrome_1|Hepatocellular_carcinoma|Neoplasm|Breast_carcinoma|Pancreatic_adenocarcinoma|Transitional_cell_carcinoma_of_the_bladder|Breast_neoplasm|Brainstem_glioma|Carcinoma_of_esophagus|Lung_adenocarcinoma|Squamous_cell_lung_carcinoma|Neoplasm_of_brain|Gastric_adenocarcinoma|Neoplasm_of_ovary|Neoplasm_of_the_large_intestine|Adenocarcinoma|Prostate_adenocarcinoma|Colorectal_cancer|O…	NA	rs28934575	Pathogenic	reviewed_by_expert_panel	[51159,1]	[0.9999804534792807,1.954652071931196E-5]	51160	100.75
chr17:7674252	["C","T"]	TP53	ENST00000269305	missense_variant	MODERATE	NA	deleterious	probably_damaging	ENSP00000269305.4:p.Met237Ile	ENST00000269305.9:c.711G>A	25.7	[]	6.9947e-06	1.5498e-05	0	0	0	0	0	152428	["Li-Fraumeni_syndrome_1|Pancreatic_adenocarcinoma|Breast_neoplasm|Brainstem_glioma|Carcinoma_of_esophagus|Lung_adenocarcinoma|Squamous_cell_lung_carcinoma|Neoplasm_of_brain|Gastric_adenocarcinoma|Neoplasm_of_ovary|Neoplasm_of_the_large_intestine|Ovarian_serous_cystadenocarcinoma|Squamous_cell_carcinoma_of_the_head_and_neck|Hereditary_cancer-predisposing_syndrome|Li-Fraumeni_syndrome|Malignant_ne…	NA	rs587782664	Pathogenic	reviewed_by_expert_panel	[51161,1]	[0.9999804542433838,1.9545756616238615E-5]	51162	100.73
chr17:7674872	["T","C"]	TP53	ENST00000269305	missense_variant	MODERATE	NA	deleterious	probably_damaging	ENSP00000269305.4:p.Tyr220Cys	ENST00000269305.9:c.659A>G	34	[]	6.981e-06	1.5497e-05	0	0	0	0	0	133276	["Li-Fraumeni_syndrome_1|Hepatocellular_carcinoma|Acute_myeloid_leukemia|Breast_carcinoma|B-cell_chronic_lymphocytic_leukemia|Pancreatic_adenocarcinoma|Transitional_cell_carcinoma_of_the_bladder|Breast_neoplasm|Renal_cell_carcinoma","_papillary","_1|Malignant_melanoma_of_skin|Lung_adenocarcinoma|Small_cell_lung_carcinoma|Squamous_cell_lung_carcinoma|Neoplasm_of_brain|Gastric_adenocarcinoma|Neopla…	NA	rs121912666	Pathogenic	reviewed_by_expert_panel	[51161,1]	[0.9999804542433838,1.9545756616238615E-5]	51162	119.4
chr17:7675157	["G","A"]	TP53	ENST00000269305	missense_variant	MODERATE	NA	tolerated	possibly_damaging	ENSP00000269305.4:p.Pro152Leu	ENST00000269305.9:c.455C>T	24.2	NA	NA	NA	NA	NA	NA	NA	NA	152480	["Li-Fraumeni_syndrome_1|Squamous_cell_carcinoma_of_the_head_and_neck|Hereditary_cancer-predisposing_syndrome|Familial_cancer_of_breast|Li-Fraumeni_syndrome|Lip_and_oral_cavity_carcinoma|not_provided"]	NA	rs587782705	Pathogenic	reviewed_by_expert_panel	[51161,1]	[0.9999804542433838,1.9545756616238615E-5]	51162	119.5
chr17:35101325	["AGCCTCCC","A"]	RAD51D	ENST00000345365	frameshift_variant	HIGH	HC	NA	NA	ENSP00000338790.6:p.Gly258SerfsTer50	ENST00000345365.11:c.772_778del	NA	NA	NA	NA	NA	NA	NA	NA	NA	409891	["Breast-ovarian_cancer","_familial","_susceptibility_to","_4|Hereditary_cancer-predisposing_syndrome|not_provided"]	NA	rs1064795045	Likely_pathogenic	criteria_provided_multiple_submitters_no_conflicts	[51161,1]	[0.9999804542433838,1.9545756616238615E-5]	51162	99.7
chr17:35101355	["TG","T"]	RAD51D	ENST00000345365	frameshift_variant	HIGH	HC	NA	NA	ENSP00000338790.6:p.His250ThrfsTer2	ENST00000345365.11:c.748del	NA	NA	NA	NA	NA	NA	NA	NA	NA	133351	["Hereditary_breast_ovarian_cancer_syndrome|Breast-ovarian_cancer","_familial","_susceptibility_to","_4|Hereditary_cancer-predisposing_syndrome|Breast_and/or_ovarian_cancer|not_provided"]	NA	rs587780105	Pathogenic/Likely_pathogenic	criteria_provided_multiple_submitters_no_conflicts	[51160,2]	[0.9999609084867676,3.909151323247723E-5]	51162	99.697
chr17:35106406	["G","A"]	RAD51D	ENST00000345365	stop_gained	HIGH	HC	NA	NA	ENSP00000338790.6:p.Arg186Ter	ENST00000345365.11:c.556C>T	39	[]	2.7922e-05	3.0971e-05	0	0	0	0	0	39241	["Hereditary_breast_ovarian_cancer_syndrome|Malignant_tumor_of_breast|Breast-ovarian_cancer","_familial","_susceptibility_to","_4|Hereditary_cancer-predisposing_syndrome|Breast_and/or_ovarian_cancer|not_provided"]	NA	rs387906843	Pathogenic	criteria_provided_multiple_submitters_no_conflicts	[51161,1]	[0.9999804542433838,1.9545756616238615E-5]	51162	92.831
chr17:35106415	["G","A"]	RAD51D	ENST00000345365	stop_gained	HIGH	HC	NA	NA	ENSP00000338790.6:p.Gln183Ter	ENST00000345365.11:c.547C>T	40	NA	NA	NA	NA	NA	NA	NA	NA	152468	["Breast-ovarian_cancer","_familial","_susceptibility_to","_4|Hereditary_cancer-predisposing_syndrome|not_provided"]	NA	rs587782695	Pathogenic/Likely_pathogenic	criteria_provided_multiple_submitters_no_conflicts	[51161,1]	[0.9999804542433838,1.9545756616238615E-5]	51162	92.829
chr17:35107439	["T","TTA"]	RAD51D	ENST00000345365	frameshift_variant	HIGH	HC	NA	NA	ENSP00000338790.6:p.Lys91IlefsTer13	ENST00000345365.11:c.270_271dup	NA	[]	6.9841e-06	0	0	0.00031928	0	0	0	242729	["Hereditary_breast_ovarian_cancer_syndrome|Breast-ovarian_cancer","_familial","_susceptibility_to","_4|Hereditary_cancer-predisposing_syndrome|not_provided"]	NA	rs753862052	Pathogenic/Likely_pathogenic	criteria_provided_multiple_submitters_no_conflicts	[51161,1]	[0.9999804542433838,1.9545756616238615E-5]	51162	95.449
chr17:35118586	["G","A"]	RAD51D	ENST00000345365	stop_gained	HIGH	HC	NA	NA	ENSP00000338790.6:p.Gln60Ter	ENST00000345365.11:c.178C>T	21.9	NA	NA	NA	NA	NA	NA	NA	NA	478499	["Hereditary_cancer-predisposing_syndrome|Breast_and/or_ovarian_cancer"]	NA	rs1555570285	Pathogenic	criteria_provided_single_submitter	[51161,1]	[0.9999804542433838,1.9545756616238615E-5]	51162	91.215
chr17:35119532	["CT","C"]	RAD51D	ENST00000345365	frameshift_variant	HIGH	HC	NA	NA	ENSP00000338790.6:p.Val28TrpfsTer12	ENST00000345365.11:c.81del	NA	NA	NA	NA	NA	NA	NA	NA	NA	409907	["Breast-ovarian_cancer","_familial","_susceptibility_to","_4|Hereditary_cancer-predisposing_syndrome|not_provided"]	NA	rs1064793952	Pathogenic/Likely_pathogenic	criteria_provided_multiple_submitters_no_conflicts	[51161,1]	[0.9999804542433838,1.9545756616238615E-5]	51162	78.097
chr17:43045711	["G","GT"]	BRCA1	ENST00000357654	stop_gained	HIGH	HC	NA	NA	ENSP00000350283.3:p.Tyr1853Ter	ENST00000357654.9:c.5558dup	NA	[]	6.9824e-06	1.5491e-05	0	0	0	0	0	70295	["Hereditary_breast_ovarian_cancer_syndrome|Breast-ovarian_cancer","_familial","_susceptibility_to","_1|Hereditary_cancer-predisposing_syndrome|not_provided"]	NA	rs80357629	Pathogenic	reviewed_by_expert_panel	[51161,1]	[0.9999804542433838,1.9545756616238615E-5]	51162	93.652
chr17:43045788	["ACATCTGCC","A"]	BRCA1	ENST00000357654	frameshift_variant	HIGH	HC	NA	NA	ENSP00000350283.3:p.Gly1825ValfsTer2	ENST00000357654.9:c.5474_5481del	NA	NA	NA	NA	NA	NA	NA	NA	NA	180816	["Hereditary_breast_ovarian_cancer_syndrome|Breast-ovarian_cancer","_familial","_susceptibility_to","_1|Hereditary_cancer-predisposing_syndrome|not_provided"]	NA	rs730881441	Pathogenic	reviewed_by_expert_panel	[51161,1]	[0.9999804542433838,1.9545756616238615E-5]	51162	93.703
chr17:43047700	["CACCCTGG","C"]	BRCA1	ENST00000357654	splice_acceptor_variant	HIGH	HC	NA	NA	NA	ENST00000357654.9:c.5407-4_5409del	NA	NA	NA	NA	NA	NA	NA	NA	NA	NA	NA	NA	NA	NA	NA	[51161,1]	[0.9999804542433838,1.9545756616238615E-5]	51162	81.934
chr17:43049182	["C","T"]	BRCA1	ENST00000357654	stop_gained	HIGH	HC	NA	NA	ENSP00000350283.3:p.Trp1782Ter	ENST00000357654.9:c.5345G>A	41	NA	NA	NA	NA	NA	NA	NA	NA	70211	["Hereditary_breast_ovarian_cancer_syndrome|Breast-ovarian_cancer","_familial","_susceptibility_to","_1|Hereditary_cancer-predisposing_syndrome|not_provided"]	NA	rs80357219	Pathogenic	reviewed_by_expert_panel	[51161,1]	[0.9999804542433838,1.9545756616238615E-5]	51162	87.749
chr17:43057062	["T","TG"]	BRCA1	ENST00000357654	frameshift_variant	HIGH	HC	NA	NA	ENSP00000350283.3:p.Gln1756ProfsTer74	ENST00000357654.9:c.5266dup	NA	[]	6.2815e-05	7.7426e-05	0	0	0	0	0.00046468	32716	["Pancreatic_cancer","_susceptibility_to|Breast_neoplasm|Neoplasm_of_ovary|Hereditary_breast_ovarian_cancer_syndrome|Malignant_tumor_of_breast|Punctate_palmoplantar_keratoderma_type_2|Breast-ovarian_cancer","_familial","_susceptibility_to","_1|Hereditary_cancer-predisposing_syndrome|Familial_cancer_of_breast|Breast_and/or_ovarian_cancer|not_provided"]	NA	rs80357906	Pathogenic	reviewed_by_expert_panel	[51160,2]	[0.9999609084867676,3.909151323247723E-5]	51162	88.643
chr17:43063946	["C","A"]	BRCA1	ENST00000357654	stop_gained	HIGH	HC	NA	NA	ENSP00000350283.3:p.Glu1694Ter	ENST00000357654.9:c.5080G>T	41	NA	NA	NA	NA	NA	NA	NA	NA	70054	["Hereditary_breast_ovarian_cancer_syndrome|Breast-ovarian_cancer","_familial","_susceptibility_to","_1|Hereditary_cancer-predisposing_syndrome|not_provided"]	NA	rs80356896	Pathogenic	reviewed_by_expert_panel	[51161,1]	[0.9999804542433838,1.9545756616238615E-5]	51162	81.872
chr17:43070922	["A","C"]	BRCA1	ENST00000357654	splice_region_variant	LOW	NA	NA	NA	NA	ENST00000357654.9:c.4986+6T>G	19.76	NA	NA	NA	NA	NA	NA	NA	NA	70011	["Breast_carcinoma|Hereditary_breast_ovarian_cancer_syndrome|Malignant_tumor_of_breast|Breast-ovarian_cancer","_familial","_susceptibility_to","_1|Hereditary_cancer-predisposing_syndrome|Breast_and/or_ovarian_cancer|not_provided"]	NA	rs80358086	Pathogenic	reviewed_by_expert_panel	[51160,2]	[0.9999609084867676,3.909151323247723E-5]	51162	103.5
chr17:43074347	["CAAGT","C"]	BRCA1	ENST00000357654	frameshift_variant	HIGH	HC	NA	NA	ENSP00000350283.3:p.Tyr1552CysfsTer6	ENST00000357654.9:c.4655_4658del	NA	NA	NA	NA	NA	NA	NA	NA	NA	69919	["Hereditary_breast_ovarian_cancer_syndrome|Breast-ovarian_cancer","_familial","_susceptibility_to","_1|Hereditary_cancer-predisposing_syndrome|not_provided"]	NA	rs80357561	Pathogenic	reviewed_by_expert_panel	[51161,1]	[0.9999804542433838,1.9545756616238615E-5]	51162	95.809
chr17:43076575	["C","CT"]	BRCA1	ENST00000357654	frameshift_variant	HIGH	HC	NA	NA	ENSP00000350283.3:p.Ser1466LysfsTer10	ENST00000357654.9:c.4396dup	NA	NA	NA	NA	NA	NA	NA	NA	NA	487933	["Hereditary_breast_ovarian_cancer_syndrome|Breast-ovarian_cancer","_familial","_susceptibility_to","_1|Hereditary_cancer-predisposing_syndrome"]	NA	rs397509170	Pathogenic/Likely_pathogenic	criteria_provided_multiple_submitters_no_conflicts	[51160,2]	[0.9999609084867676,3.909151323247723E-5]	51162	85.214
chr17:43082491	["G","A"]	BRCA1	ENST00000357654	stop_gained	HIGH	HC	NA	NA	ENSP00000350283.3:p.Gln1424Ter	ENST00000357654.9:c.4270C>T	43	NA	NA	NA	NA	NA	NA	NA	NA	261657	["Hereditary_breast_ovarian_cancer_syndrome|Breast-ovarian_cancer","_familial","_susceptibility_to","_1|Hereditary_cancer-predisposing_syndrome"]	NA	rs886040220	Pathogenic	reviewed_by_expert_panel	[51161,1]	[0.9999804542433838,1.9545756616238615E-5]	51162	85.157
chr17:43091495	["CT","C"]	BRCA1	ENST00000357654	frameshift_variant	HIGH	HC	NA	NA	ENSP00000350283.3:p.Glu1346LysfsTer20	ENST00000357654.9:c.4035del	NA	[]	4.1862e-05	9.2905e-05	0	0	0	0	0	46116	["Hereditary_breast_ovarian_cancer_syndrome|Breast-ovarian_cancer","_familial","_susceptibility_to","_1|Hereditary_cancer-predisposing_syndrome|Familial_cancer_of_breast|Breast_and/or_ovarian_cancer|not_provided"]	NA	rs80357711	Pathogenic	reviewed_by_expert_panel	[51154,2]	[0.9999609039017906,3.90960982093987E-5]	51156	102.34
chr17:43091519	["T","A"]	BRCA1	ENST00000357654	stop_gained	HIGH	HC	NA	NA	ENSP00000350283.3:p.Lys1338Ter	ENST00000357654.9:c.4012A>T	35	NA	NA	NA	NA	NA	NA	NA	NA	NA	NA	NA	NA	NA	NA	[51159,1]	[0.9999804534792807,1.954652071931196E-5]	51160	102.35
chr17:43091783	["C","A"]	BRCA1	ENST00000357654	stop_gained	HIGH	HC	NA	NA	ENSP00000350283.3:p.Glu1250Ter	ENST00000357654.9:c.3748G>T	33	NA	NA	NA	NA	NA	NA	NA	NA	32711	["Hereditary_breast_ovarian_cancer_syndrome|Breast-ovarian_cancer","_familial","_susceptibility_to","_1|Hereditary_cancer-predisposing_syndrome|Familial_cancer_of_breast|not_specified|not_provided"]	NA	rs28897686	Pathogenic	reviewed_by_expert_panel	[51125,3]	[0.9999413237365045,5.8676263495540605E-5]	51128	102.37
chr17:43091826	["GTTTAC","G"]	BRCA1	ENST00000357654	frameshift_variant	HIGH	HC	NA	NA	ENSP00000350283.3:p.Val1234GlnfsTer8	ENST00000357654.9:c.3700_3704del	NA	NA	NA	NA	NA	NA	NA	NA	NA	46098	["Abnormality_of_the_ovary|Ovarian_carcinoma|Neoplasm_of_ovary|Hereditary_breast_ovarian_cancer_syndrome|Malignant_tumor_of_breast|Breast-ovarian_cancer","_familial","_susceptibility_to","_1|Hereditary_cancer-predisposing_syndrome|Familial_cancer_of_breast|not_specified|Breast_and/or_ovarian_cancer|not_provided"]	NA	rs80357609	Pathogenic	reviewed_by_expert_panel	[51161,1]	[0.9999804542433838,1.9545756616238615E-5]	51162	102.37
chr17:43092039	["ACTAGTATCTTC","A"]	BRCA1	ENST00000357654	frameshift_variant	HIGH	HC	NA	NA	ENSP00000350283.3:p.Glu1161PhefsTer3	ENST00000357654.9:c.3481_3491del	NA	NA	NA	NA	NA	NA	NA	NA	NA	32723	["Neoplasm_of_ovary|Hereditary_breast_ovarian_cancer_syndrome|Breast-ovarian_cancer","_familial","_susceptibility_to","_1|Hereditary_cancer-predisposing_syndrome|Breast_and/or_ovarian_cancer|not_provided"]	NA	rs80357877	Pathogenic	reviewed_by_expert_panel	[51161,1]	[0.9999804542433838,1.9545756616238615E-5]	51162	98.648
chr17:43092131	["C","A"]	BRCA1	ENST00000357654	stop_gained	HIGH	HC	NA	NA	ENSP00000350283.3:p.Glu1134Ter	ENST00000357654.9:c.3400G>T	35	NA	NA	NA	NA	NA	NA	NA	NA	46085	["Hereditary_breast_ovarian_cancer_syndrome|Breast-ovarian_cancer","_familial","_susceptibility_to","_1|Hereditary_cancer-predisposing_syndrome|not_provided"]	NA	rs80357018	Pathogenic	reviewed_by_expert_panel	[51161,1]	[0.9999804542433838,1.9545756616238615E-5]	51162	98.627
chr17:43092185	["CTTCT","C"]	BRCA1	ENST00000357654	frameshift_variant	HIGH	HC	NA	NA	ENSP00000350283.3:p.Glu1115Ter	ENST00000357654.9:c.3342_3345del	NA	NA	NA	NA	NA	NA	NA	NA	NA	69517	["Hereditary_breast_ovarian_cancer_syndrome|Breast-ovarian_cancer","_familial","_susceptibility_to","_1|Hereditary_cancer-predisposing_syndrome|not_provided"]	NA	rs397509058	Pathogenic	reviewed_by_expert_panel	[51161,1]	[0.9999804542433838,1.9545756616238615E-5]	51162	98.578
chr17:43092196	["TCTTG","T"]	BRCA1	ENST00000357654	frameshift_variant	HIGH	HC	NA	NA	ENSP00000350283.3:p.Gln1111AsnfsTer5	ENST00000357654.9:c.3331_3334del	NA	[]	2.0938e-05	1.5486e-05	2.379e-05	0	0	7.3239e-05	0	46079	["Breast_neoplasm|Hereditary_breast_ovarian_cancer_syndrome|Malignant_tumor_of_breast|Breast-ovarian_cancer","_familial","_susceptibility_to","_1|Hereditary_cancer-predisposing_syndrome|Breast_and/or_ovarian_cancer|not_provided"]	NA	rs80357701	Pathogenic	reviewed_by_expert_panel	[51161,1]	[0.9999804542433838,1.9545756616238615E-5]	51162	98.576
chr17:43092353	["C","A"]	BRCA1	ENST00000357654	stop_gained	HIGH	HC	NA	NA	ENSP00000350283.3:p.Glu1060Ter	ENST00000357654.9:c.3178G>T	36	NA	NA	NA	NA	NA	NA	NA	NA	69456	["Hereditary_breast_ovarian_cancer_syndrome|Malignant_tumor_of_breast|Breast-ovarian_cancer","_familial","_susceptibility_to","_1|Hereditary_cancer-predisposing_syndrome|not_provided"]	NA	rs80357424	Pathogenic	reviewed_by_expert_panel	[51161,1]	[0.9999804542433838,1.9545756616238615E-5]	51162	98.556
chr17:43092478	["T","TTCTCA"]	BRCA1	ENST00000357654	frameshift_variant	HIGH	HC	NA	NA	ENSP00000350283.3:p.Asn1018MetfsTer8	ENST00000357654.9:c.3048_3052dup	NA	NA	NA	NA	NA	NA	NA	NA	NA	69430	["Hereditary_breast_ovarian_cancer_syndrome|Malignant_tumor_of_breast|Breast-ovarian_cancer","_familial","_susceptibility_to","_1|Hereditary_cancer-predisposing_syndrome|not_provided"]	NA	rs80357856	Pathogenic	reviewed_by_expert_panel	[51161,1]	[0.9999804542433838,1.9545756616238615E-5]	51162	98.827
chr17:43092693	["GATAC","GAG"]	BRCA1	ENST00000357654	frameshift_variant	HIGH	HC	NA	NA	ENSP00000350283.3:p.Ser945ThrfsTer6	ENST00000357654.9:c.2834_2836delinsC	NA	NA	NA	NA	NA	NA	NA	NA	NA	NA	NA	NA	NA	NA	NA	[51161,1]	[0.9999804542433838,1.9545756616238615E-5]	51162	98.938
chr17:43093055	["TG","T"]	BRCA1	ENST00000357654	frameshift_variant	HIGH	HC	NA	NA	ENSP00000350283.3:p.Asp825GlufsTer21	ENST00000357654.9:c.2475del	NA	[]	1.3955e-05	3.0969e-05	0	0	0	0	0	46028	["Neoplasm_of_ovary|Hereditary_breast_ovarian_cancer_syndrome|Breast-ovarian_cancer","_familial","_susceptibility_to","_1|Hereditary_cancer-predisposing_syndrome|not_specified|not_provided"]	NA	rs80357970	Pathogenic	reviewed_by_expert_panel	[51161,1]	[0.9999804542433838,1.9545756616238615E-5]	51162	97.804
chr17:43093073	["TG","T"]	BRCA1	ENST00000357654	frameshift_variant	HIGH	HC	NA	NA	ENSP00000350283.3:p.Asp821IlefsTer25	ENST00000357654.9:c.2457del	NA	NA	NA	NA	NA	NA	NA	NA	NA	46027	["Hereditary_breast_ovarian_cancer_syndrome|Breast-ovarian_cancer","_familial","_susceptibility_to","_1|Hereditary_cancer-predisposing_syndrome|Fanconi_anemia","_complementation_group_S|not_provided"]	NA	rs80357669	Pathogenic	reviewed_by_expert_panel	[51075,1]	[0.9999804213329156,1.9578667084344897E-5]	51076	97.803
chr17:43093129	["CATTT","C"]	BRCA1	ENST00000357654	frameshift_variant	HIGH	HC	NA	NA	ENSP00000350283.3:p.Lys800ValfsTer2	ENST00000357654.9:c.2398_2401del	NA	NA	NA	NA	NA	NA	NA	NA	NA	185024	["Hereditary_breast_ovarian_cancer_syndrome|Breast-ovarian_cancer","_familial","_susceptibility_to","_1|Hereditary_cancer-predisposing_syndrome|not_specified"]	NA	rs786202684	Pathogenic	reviewed_by_expert_panel	[51161,1]	[0.9999804542433838,1.9545756616238615E-5]	51162	97.746
chr17:43093331	["TC","T"]	BRCA1	ENST00000357654	frameshift_variant	HIGH	HC	NA	NA	ENSP00000350283.3:p.Lys734AsnfsTer2	ENST00000357654.9:c.2199del	NA	NA	NA	NA	NA	NA	NA	NA	NA	97055	["Hereditary_breast_ovarian_cancer_syndrome|Breast-ovarian_cancer","_familial","_susceptibility_to","_1|Hereditary_cancer-predisposing_syndrome|not_provided"]	NA	rs80357944	Pathogenic	reviewed_by_expert_panel	[51161,1]	[0.9999804542433838,1.9545756616238615E-5]	51162	100.75
chr17:43093393	["G","C"]	BRCA1	ENST00000357654	stop_gained	HIGH	HC	NA	NA	ENSP00000350283.3:p.Ser713Ter	ENST00000357654.9:c.2138C>G	34	[]	1.3965e-05	3.0981e-05	0	0	0	0	0	46007	["Hereditary_breast_ovarian_cancer_syndrome|Breast-ovarian_cancer","_familial","_susceptibility_to","_1|Hereditary_cancer-predisposing_syndrome|not_provided"]	NA	rs80357233	Pathogenic	reviewed_by_expert_panel	[51161,1]	[0.9999804542433838,1.9545756616238615E-5]	51162	100.74
chr17:43093646	["TACTG","T"]	BRCA1	ENST00000357654	frameshift_variant	HIGH	HC	NA	NA	ENSP00000350283.3:p.Ser628GlufsTer3	ENST00000357654.9:c.1881_1884del	NA	NA	NA	NA	NA	NA	NA	NA	NA	69046	["Hereditary_breast_ovarian_cancer_syndrome|Breast-ovarian_cancer","_familial","_susceptibility_to","_1|Hereditary_cancer-predisposing_syndrome|Familial_cancer_of_breast|not_provided"]	NA	rs80357567	Pathogenic	reviewed_by_expert_panel	[51161,1]	[0.9999804542433838,1.9545756616238615E-5]	51162	97.987
chr17:43093844	["G","A"]	BRCA1	ENST00000357654	stop_gained	HIGH	LC	NA	NA	ENSP00000350283.3:p.Gln563Ter	ENST00000357654.9:c.1687C>T	36	[]	6.9842e-06	1.5491e-05	0	0	0	0	0	45982	["Breast_carcinoma|Neoplasm_of_ovary|Hereditary_breast_ovarian_cancer_syndrome|Ovarian_cancer|Breast-ovarian_cancer","_familial","_susceptibility_to","_1|Pancreatic_cancer","_susceptibility_to","_4|Hereditary_cancer-predisposing_syndrome|Familial_cancer_of_breast|Fanconi_anemia","_complementation_group_S|Breast_and/or_ovarian_cancer|not_provided"]	NA	rs80356898	Pathogenic	reviewed_by_expert_panel	[51160,2]	[0.9999609084867676,3.909151323247723E-5]	51162	97.968
chr17:43093974	["CT","C"]	BRCA1	ENST00000357654	frameshift_variant	HIGH	HC	NA	NA	ENSP00000350283.3:p.Lys519ArgfsTer13	ENST00000357654.9:c.1556del	NA	NA	NA	NA	NA	NA	NA	NA	NA	32724	["Hereditary_breast_ovarian_cancer_syndrome|Breast-ovarian_cancer","_familial","_susceptibility_to","_1|Hereditary_cancer-predisposing_syndrome|not_provided"]	NA	rs80357662	Pathogenic	reviewed_by_expert_panel	[51160,2]	[0.9999609084867676,3.909151323247723E-5]	51162	97.953
chr17:43094389	["TTCTGAATGCTGCTATTTAGTGTTATCCAAGGAACATCTTCAGTATCTCTAGGATTC","T"]	BRCA1	ENST00000357654	frameshift_variant	HIGH	HC	NA	NA	ENSP00000350283.3:p.Asn363SerfsTer2	ENST00000357654.9:c.1086_1141del	NA	NA	NA	NA	NA	NA	NA	NA	NA	97016	["Hereditary_breast_ovarian_cancer_syndrome|Breast-ovarian_cancer","_familial","_susceptibility_to","_1|Hereditary_cancer-predisposing_syndrome"]	NA	rs80359875	Pathogenic	reviewed_by_expert_panel	[51161,1]	[0.9999804542433838,1.9545756616238615E-5]	51162	97.909
chr17:43099881	["C","T"]	BRCA1	ENST00000357654	splice_acceptor_variant	HIGH	HC	NA	NA	NA	ENST00000357654.9:c.442-1G>A	22.5	NA	NA	NA	NA	NA	NA	NA	NA	815687	["Hereditary_cancer-predisposing_syndrome"]	NA	rs1351019392	Uncertain_significance	criteria_provided_single_submitter	[51161,1]	[0.9999804542433838,1.9545756616238615E-5]	51162	89.354
chr17:43104136	["C","A"]	BRCA1	ENST00000357654	stop_gained	HIGH	HC	NA	NA	ENSP00000350283.3:p.Glu143Ter	ENST00000357654.9:c.427G>T	29.6	NA	NA	NA	NA	NA	NA	NA	NA	46137	["Hereditary_breast_ovarian_cancer_syndrome|Breast-ovarian_cancer","_familial","_susceptibility_to","_1|Hereditary_cancer-predisposing_syndrome|Familial_cancer_of_breast|not_provided"]	NA	rs80356991	Pathogenic	reviewed_by_expert_panel	[51153,1]	[0.9999804511866129,1.9548813387027406E-5]	51154	68.952
chr17:43106453	["T","C"]	BRCA1	ENST00000357654	splice_region_variant	LOW	NA	NA	NA	NA	ENST00000357654.9:c.212+3A>G	20.2	[]	6.9778e-06	1.5483e-05	0	0	0	0	0	69134	["Hereditary_breast_ovarian_cancer_syndrome|Malignant_tumor_of_breast|Breast-ovarian_cancer","_familial","_susceptibility_to","_1|Hereditary_cancer-predisposing_syndrome|Familial_cancer_of_breast|not_specified|Breast_and/or_ovarian_cancer|not_provided"]	NA	rs80358083	Pathogenic	reviewed_by_expert_panel	[51141,1]	[0.9999804465996637,1.9553400336318485E-5]	51142	59.406
chr17:43106457	["T","C"]	BRCA1	ENST00000357654	missense_variant	MODERATE	NA	deleterious	benign	ENSP00000350283.3:p.Arg71Gly	ENST00000357654.9:c.211A>G	34	NA	NA	NA	NA	NA	NA	NA	NA	32732	["Hereditary_breast_ovarian_cancer_syndrome|Breast-ovarian_cancer","_familial","_susceptibility_to","_1|Pancreatic_cancer","_susceptibility_to","_4|Hereditary_cancer-predisposing_syndrome|Familial_cancer_of_breast|Fanconi_anemia","_complementation_group_S|not_specified|not_provided"]	NA	rs80357382	Pathogenic	reviewed_by_expert_panel	[51158,4]	[0.999921816973535,7.818302646495446E-5]	51162	59.464
chr17:43106487	["A","C"]	BRCA1	ENST00000357654	missense_variant	MODERATE	NA	deleterious	benign	ENSP00000350283.3:p.Cys61Gly	ENST00000357654.9:c.181T>G	25.6	[]	3.489e-05	7.7423e-05	0	0	0	0	0	32700	["Breast_carcinoma|Breast_neoplasm|Neoplasm_of_ovary|Hereditary_breast_ovarian_cancer_syndrome|Breast-ovarian_cancer","_familial","_susceptibility_to","_1|Pancreatic_cancer","_susceptibility_to","_4|Hereditary_cancer-predisposing_syndrome|Familial_cancer_of_breast|Fanconi_anemia","_complementation_group_S|Breast_and/or_ovarian_cancer|not_provided"]	NA	rs28897672	Pathogenic	reviewed_by_expert_panel	[51149,3]	[0.9999413512668126,5.8648733187363156E-5]	51152	59.549
chr17:43106534	["C","A"]	BRCA1	ENST00000357654	splice_acceptor_variant	HIGH	LC	NA	NA	NA	ENST00000357654.9:c.135-1G>T	25.9	[]	1.3974e-05	3.0984e-05	0	0	0	0	0	45960	["Hereditary_breast_ovarian_cancer_syndrome|Malignant_tumor_of_breast|Breast-ovarian_cancer","_familial","_susceptibility_to","_1|Hereditary_cancer-predisposing_syndrome|not_provided"]	NA	rs80358158	Pathogenic	reviewed_by_expert_panel	[51159,1]	[0.9999804534792807,1.954652071931196E-5]	51160	59.543
chr17:43115729	["CA","C"]	BRCA1	ENST00000357654	frameshift_variant	HIGH	HC	NA	NA	ENSP00000350283.3:p.Cys44AlafsTer6	ENST00000357654.9:c.130del	NA	NA	NA	NA	NA	NA	NA	NA	NA	68861	["Hereditary_breast_ovarian_cancer_syndrome|Breast-ovarian_cancer","_familial","_susceptibility_to","_1|not_provided"]	NA	rs80357951	Pathogenic	reviewed_by_expert_panel	[51161,1]	[0.9999804542433838,1.9545756616238615E-5]	51162	68.461
chr17:43124027	["ACT","A"]	BRCA1	ENST00000357654	frameshift_variant	HIGH	HC	NA	NA	ENSP00000350283.3:p.Glu23ValfsTer17	ENST00000357654.9:c.68_69del	NA	[]	0.00015357	3.0978e-05	0	0	0	7.3239e-05	0	32701	["Breast_and_ovarian_cancer|Invasive_medullary_breast_carcinoma|Neoplasm_of_ovary|Hereditary_breast_ovarian_cancer_syndrome|Malignant_tumor_of_breast|Breast-ovarian_cancer","_familial","_susceptibility_to","_1|Pancreatic_cancer","_susceptibility_to","_4|Hereditary_cancer-predisposing_syndrome|Familial_cancer_of_breast|Breast_and/or_ovarian_cancer|not_provided"]	NA	rs80357914	Pathogenic	reviewed_by_expert_panel	[51152,10]	[0.9998045424338377,1.9545756616238613E-4]	51162	87.654
chr17:43124044	["A","G"]	BRCA1	ENST00000357654	missense_variant	MODERATE	NA	deleterious	benign	ENSP00000350283.3:p.Met18Thr	ENST00000357654.9:c.53T>C	24.6	NA	NA	NA	NA	NA	NA	NA	NA	46220	["Hereditary_breast_ovarian_cancer_syndrome|Breast-ovarian_cancer","_familial","_susceptibility_to","_1|Hereditary_cancer-predisposing_syndrome|not_provided"]	NA	rs80356929	Pathogenic	reviewed_by_expert_panel	[51161,1]	[0.9999804542433838,1.9545756616238615E-5]	51162	87.657
chr17:43124094	["C","A"]	BRCA1	ENST00000357654	start_lost	HIGH	NA	deleterious	possibly_damaging	ENSP00000350283.3:p.Met1?	ENST00000357654.9:c.3G>T	24.1	NA	NA	NA	NA	NA	NA	NA	NA	69739	["Hereditary_breast_ovarian_cancer_syndrome|Breast-ovarian_cancer","_familial","_susceptibility_to","_1|Pancreatic_cancer","_susceptibility_to","_4|Hereditary_cancer-predisposing_syndrome|Familial_cancer_of_breast|Fanconi_anemia","_complementation_group_S|not_provided"]	NA	rs80357475	Pathogenic	reviewed_by_expert_panel	[51161,1]	[0.9999804542433838,1.9545756616238615E-5]	51162	87.654
chr17:58692740	["C","T"]	RAD51C	ENST00000337432	stop_gained	HIGH	HC	NA	NA	ENSP00000336701.4:p.Gln33Ter	ENST00000337432.9:c.97C>T	37	[]	1.3951e-05	1.5483e-05	2.3771e-05	0	0	0	0	152248	["Hereditary_breast_ovarian_cancer_syndrome|Fanconi_anemia_complementation_group_O|Breast-ovarian_cancer","_familial","_susceptibility_to","_3|Hereditary_cancer-predisposing_syndrome|not_provided"]	NA	rs587782528	Pathogenic	criteria_provided_multiple_submitters_no_conflicts	[51159,3]	[0.9999413627301513,5.863726984871584E-5]	51162	74.337
chr17:58694963	["ACT","A"]	RAD51C	ENST00000337432	frameshift_variant	HIGH	HC	NA	NA	ENSP00000336701.4:p.Leu61AlafsTer11	ENST00000337432.9:c.181_182del	NA	NA	NA	NA	NA	NA	NA	NA	NA	185141	["Fanconi_anemia_complementation_group_O|Hereditary_cancer-predisposing_syndrome|not_provided"]	NA	rs786203945	Pathogenic	criteria_provided_multiple_submitters_no_conflicts	[51161,1]	[0.9999804542433838,1.9545756616238615E-5]	51162	82.799
chr17:58695177	["AAA","AGACGGGAATCATAAAGGCTCTTGCCCATGAGATGGAGAT"]	RAD51C	ENST00000337432	frameshift_variant	HIGH	HC	NA	NA	ENSP00000336701.4:p.Gln133GlyfsTer34	ENST00000337432.9:c.393_394delinsGACGGGAATCATAAAGGCTCTTGCCCATGAGATGGAGAT	NA	NA	NA	NA	NA	NA	NA	NA	NA	NA	NA	NA	NA	NA	NA	[50981,1]	[0.9999803852340041,1.961476599584167E-5]	50982	63.337
chr17:58703201	["C","T"]	RAD51C	ENST00000337432	stop_gained	HIGH	HC	NA	NA	ENSP00000336701.4:p.Arg193Ter	ENST00000337432.9:c.577C>T	34	NA	NA	NA	NA	NA	NA	NA	NA	150563	["RAD51C-Related_Disorders|Breast_carcinoma|Hereditary_breast_ovarian_cancer_syndrome|Fanconi_anemia_complementation_group_O|Breast-ovarian_cancer","_familial","_susceptibility_to","_3|Hereditary_cancer-predisposing_syndrome|not_provided"]	NA	rs200293302	Pathogenic/Likely_pathogenic	criteria_provided_multiple_submitters_no_conflicts	[51160,2]	[0.9999609084867676,3.909151323247723E-5]	51162	81.261
chr17:58703243	["CAT","C"]	RAD51C	ENST00000337432	frameshift_variant	HIGH	HC	NA	NA	ENSP00000336701.4:p.Ile208LeufsTer7	ENST00000337432.9:c.622_623del	NA	NA	NA	NA	NA	NA	NA	NA	NA	236220	["Fanconi_anemia_complementation_group_O|Breast-ovarian_cancer","_familial","_susceptibility_to","_3|Hereditary_cancer-predisposing_syndrome"]	NA	rs876659497	Pathogenic	criteria_provided_multiple_submitters_no_conflicts	[51161,1]	[0.9999804542433838,1.9545756616238615E-5]	51162	81.262
chr17:58703294	["T","TGATAAGCATGAA"]	RAD51C	ENST00000337432	stop_gained	HIGH	HC	NA	NA	ENSP00000336701.4:p.Tyr224delinsTer	ENST00000337432.9:c.670_671insGATAAGCATGAA	NA	NA	NA	NA	NA	NA	NA	NA	NA	NA	NA	NA	NA	NA	NA	[51147,1]	[0.9999804488934073,1.9551106592633144E-5]	51148	81.269
chr17:58703294	["T","TTTTTGAGGTGTTTGATAAGCATGAA"]	RAD51C	ENST00000337432	frameshift_variant	HIGH	HC	NA	NA	ENSP00000336701.4:p.Tyr224PhefsTer36	ENST00000337432.9:c.670_671insTTTTGAGGTGTTTGATAAGCATGAA	NA	NA	NA	NA	NA	NA	NA	NA	NA	NA	NA	NA	NA	NA	NA	[51147,1]	[0.9999804488934073,1.9551106592633144E-5]	51148	81.27
chr17:58703325	["C","G"]	RAD51C	ENST00000337432	stop_gained	HIGH	HC	NA	NA	ENSP00000336701.4:p.Ser234Ter	ENST00000337432.9:c.701C>G	38	[]	1.3965e-05	0	0	0	0.0006566	0	0	152633	["Malignant_tumor_of_breast|Fanconi_anemia_complementation_group_O|Breast-ovarian_cancer","_familial","_susceptibility_to","_3|Hereditary_cancer-predisposing_syndrome"]	NA	rs587782818	Pathogenic	criteria_provided_multiple_submitters_no_conflicts	[51161,1]	[0.9999804542433838,1.9545756616238615E-5]	51162	81.27
chr17:58709857	["A","G"]	RAD51C	ENST00000337432	splice_acceptor_variant	HIGH	HC	NA	NA	NA	ENST00000337432.9:c.706-2A>G	26.1	[]	2.0966e-05	4.6489e-05	0	0	0	0	0	133666	["Neoplasm_of_ovary|Hereditary_breast_ovarian_cancer_syndrome|Fanconi_anemia_complementation_group_O|Breast-ovarian_cancer","_familial","_susceptibility_to","_3|Hereditary_cancer-predisposing_syndrome|not_provided"]	NA	rs587780259	Pathogenic/Likely_pathogenic	criteria_provided_multiple_submitters_no_conflicts	[51158,4]	[0.999921816973535,7.818302646495446E-5]	51162	89.153
chr17:58709862	["C","T"]	RAD51C	ENST00000337432	stop_gained	HIGH	HC	NA	NA	ENSP00000336701.4:p.Arg237Ter	ENST00000337432.9:c.709C>T	36	[]	1.3989e-05	1.5494e-05	0	0	0	0	0.00046555	185160	["Breast_carcinoma|Hereditary_breast_ovarian_cancer_syndrome|Fanconi_anemia_complementation_group_O|Breast-ovarian_cancer","_familial","_susceptibility_to","_3|Hereditary_cancer-predisposing_syndrome|not_provided"]	NA	rs770637624	Pathogenic	criteria_provided_multiple_submitters_no_conflicts	[51161,1]	[0.9999804542433838,1.9545756616238615E-5]	51162	89.157
chr17:58709990	["TGTAA","T"]	RAD51C	ENST00000337432	splice_donor_variant	HIGH	HC	NA	NA	NA	ENST00000337432.9:c.837+4_837+7del	NA	NA	NA	NA	NA	NA	NA	NA	NA	133669	["Fanconi_anemia_complementation_group_O|Hereditary_cancer-predisposing_syndrome|not_provided"]	["Likely_pathogenic(1)|_Uncertain_significance(2)"]	rs727503760	Conflicting_interpretations_of_pathogenicity	criteria_provided_conflicting_interpretations	[51161,1]	[0.9999804542433838,1.9545756616238615E-5]	51162	89.308
chr17:58720794	["TTGCTTGTTCC","T"]	RAD51C	ENST00000337432	frameshift_variant	HIGH	HC	NA	NA	ENSP00000336701.4:p.Leu297HisfsTer2	ENST00000337432.9:c.890_899del	NA	NA	NA	NA	NA	NA	NA	NA	NA	468276	["Hereditary_breast_ovarian_cancer_syndrome|Fanconi_anemia_complementation_group_O|Hereditary_cancer-predisposing_syndrome"]	NA	rs1555602141	Pathogenic	criteria_provided_multiple_submitters_no_conflicts	[51161,1]	[0.9999804542433838,1.9545756616238615E-5]	51162	77.177
chr22:28689187	["TC","T"]	CHEK2	ENST00000404276	frameshift_variant	HIGH	HC	NA	NA	ENSP00000385747.1:p.Asp497IlefsTer16	ENST00000404276.6:c.1489del	NA	[]	1.3964e-05	0	4.7612e-05	0	0	0	0	185578	["Hereditary_cancer-predisposing_syndrome|Familial_cancer_of_breast|not_provided"]	NA	rs774175654	Pathogenic/Likely_pathogenic	criteria_provided_multiple_submitters_no_conflicts	[50231,1]	[0.9999800923713967,1.9907628603280777E-5]	50232	60.26
chr22:28695133	["C","CT"]	CHEK2	ENST00000404276	frameshift_variant	HIGH	HC	NA	NA	ENSP00000385747.1:p.Glu457ArgfsTer33	ENST00000404276.6:c.1368dup	NA	[]	3.4889e-05	7.7426e-05	0	0	0	0	0	181095	["Hereditary_cancer-predisposing_syndrome|Familial_cancer_of_breast|CHEK2-Related_Cancer_Susceptibility|not_provided"]	NA	rs730881700	Pathogenic/Likely_pathogenic	criteria_provided_multiple_submitters_no_conflicts	[51159,3]	[0.9999413627301513,5.863726984871584E-5]	51162	76.687
chr22:28695238	["TA","T"]	CHEK2	ENST00000404276	frameshift_variant	HIGH	HC	NA	NA	ENSP00000385747.1:p.Ser422ValfsTer15	ENST00000404276.6:c.1263del	NA	[]	5.5857e-05	0.00010841	2.3804e-05	0	0	0	0	133510	["Predisposition_to_cancer|Malignant_tumor_of_prostate|Hereditary_breast_ovarian_cancer_syndrome|Hereditary_cancer-predisposing_syndrome|Familial_cancer_of_breast|CHEK2-Related_Cancer_Susceptibility|not_provided"]	NA	rs587780174	Pathogenic/Likely_pathogenic	criteria_provided_multiple_submitters_no_conflicts	[51156,6]	[0.9998827254603025,1.1727453969743169E-4]	51162	76.634
chr22:28695730	["TA","T"]	CHEK2	ENST00000404276	frameshift_variant	HIGH	HC	NA	NA	ENSP00000385747.1:p.Leu413Ter	ENST00000404276.6:c.1238del	NA	NA	NA	NA	NA	NA	NA	NA	NA	480032	["Li-Fraumeni_syndrome_2|Hereditary_cancer-predisposing_syndrome"]	NA	rs765664259	Pathogenic/Likely_pathogenic	criteria_provided_multiple_submitters_no_conflicts	[51159,3]	[0.9999413627301513,5.863726984871584E-5]	51162	87.645
chr22:28695868	["AG","A"]	CHEK2	ENST00000404276	frameshift_variant	HIGH	HC	NA	NA	ENSP00000385747.1:p.Thr367MetfsTer15	ENST00000404276.6:c.1100del	NA	[]	0.0017723	0.0022298	0.00023785	0	0	0	0.0013941	133499	["Thrombocytopenia|Inflammation_of_the_large_intestine|Hematochezia|Colitis|Breast_carcinoma|Astrocytoma|Breast_neoplasm|Malignant_tumor_of_prostate|Leiomyosarcoma|Bone_osteosarcoma|Hereditary_breast_ovarian_cancer_syndrome|Carcinoma_of_pancreas|Diffuse_intrinsic_pontine_glioma|Malignant_tumor_of_breast|Li-Fraumeni_syndrome_2|Hereditary_cancer-predisposing_syndrome|Familial_cancer_of_breast|Li-Fr…	["Pathogenic(37)|_Uncertain_significance(1)"]	rs555607708	Conflicting_interpretations_of_pathogenicity	criteria_provided_conflicting_interpretations	[51058,104]	[0.9979672413119112,0.002032758688088816]	51162	84.301
chr22:28710060	["C","T"]	CHEK2	ENST00000404276	splice_acceptor_variant	HIGH	HC	NA	NA	NA	ENST00000404276.6:c.793-1G>A	24.5	NA	NA	NA	NA	NA	NA	NA	NA	181107	["Hereditary_cancer-predisposing_syndrome|Familial_cancer_of_breast|not_provided"]	NA	rs730881687	Pathogenic/Likely_pathogenic	criteria_provided_multiple_submitters_no_conflicts	[51161,1]	[0.9999804542433838,1.9545756616238615E-5]	51162	65.139
chr22:28719471	["C","CA"]	CHEK2	ENST00000404276	frameshift_variant	HIGH	HC	NA	NA	ENSP00000385747.1:p.Asp203Ter	ENST00000404276.6:c.606dup	NA	NA	NA	NA	NA	NA	NA	NA	NA	485382	["Hereditary_cancer-predisposing_syndrome|Familial_cancer_of_breast|Breast_cancer","_susceptibility_to|Prostate_cancer","_susceptibility_to"]	NA	rs886039609	Pathogenic/Likely_pathogenic	criteria_provided_multiple_submitters_no_conflicts	[51161,1]	[0.9999804542433838,1.9545756616238615E-5]	51162	65.397
chr22:28719487	["T","G"]	CHEK2	ENST00000404276	splice_acceptor_variant	HIGH	HC	NA	NA	NA	ENST00000404276.6:c.593-2A>C	24.7	NA	NA	NA	NA	NA	NA	NA	NA	NA	NA	NA	NA	NA	NA	[51161,1]	[0.9999804542433838,1.9545756616238615E-5]	51162	65.394
chr22:28724977	["CT","C"]	CHEK2	ENST00000404276	frameshift_variant	HIGH	HC	NA	NA	ENSP00000385747.1:p.Val198PhefsTer7	ENST00000404276.6:c.591del	NA	[]	2.0968e-05	4.6481e-05	0	0	0	0	0	151828	["Malignant_tumor_of_prostate|Hereditary_breast_ovarian_cancer_syndrome|Colorectal_cancer|Malignant_tumor_of_breast|Hereditary_cancer-predisposing_syndrome|Familial_cancer_of_breast|not_provided"]	NA	rs587782245	Pathogenic/Likely_pathogenic	criteria_provided_multiple_submitters_no_conflicts	[51160,2]	[0.9999609084867676,3.909151323247723E-5]	51162	104.79
chr22:28725023	["AG","A"]	CHEK2	ENST00000404276	frameshift_variant	HIGH	HC	NA	NA	ENSP00000385747.1:p.Pro182LeufsTer2	ENST00000404276.6:c.545del	NA	NA	NA	NA	NA	NA	NA	NA	NA	NA	NA	NA	NA	NA	NA	[51161,1]	[0.9999804542433838,1.9545756616238615E-5]	51162	104.82
chr22:28725040	["TC","T"]	CHEK2	ENST00000404276	frameshift_variant	HIGH	HC	NA	NA	ENSP00000385747.1:p.Gly178GlufsTer6	ENST00000404276.6:c.528del	NA	NA	NA	NA	NA	NA	NA	NA	NA	NA	NA	NA	NA	NA	NA	[51161,1]	[0.9999804542433838,1.9545756616238615E-5]	51162	104.84
chr22:28725061	["CA","C"]	CHEK2	ENST00000404276	frameshift_variant	HIGH	HC	NA	NA	ENSP00000385747.1:p.Phe169LeufsTer2	ENST00000404276.6:c.507del	NA	NA	NA	NA	NA	NA	NA	NA	NA	133536	["Hereditary_cancer-predisposing_syndrome|Familial_cancer_of_breast|not_provided"]	NA	rs587780183	Pathogenic	criteria_provided_multiple_submitters_no_conflicts	[51161,1]	[0.9999804542433838,1.9545756616238615E-5]	51162	104.84
chr22:28725242	["C","T"]	CHEK2	ENST00000404276	splice_donor_variant	HIGH	HC	NA	NA	NA	ENST00000404276.6:c.444+1G>A	24	[]	8.3771e-05	0.00017034	0	0	0	0	0	133532	["Cancer_of_multiple_types","_susceptibility_to|Breast_carcinoma|Malignant_tumor_of_prostate|Bone_osteosarcoma|Malignant_tumor_of_breast|Li-Fraumeni_syndrome_2|Hereditary_cancer-predisposing_syndrome|Familial_cancer_of_breast|Breast_cancer","_susceptibility_to|Breast_and_colorectal_cancer","_susceptibility_to|Breast_and/or_ovarian_cancer|CHEK2-Related_Cancer_Susceptibility|Prostate_cancer","_susc…	["Pathogenic(21)|_Likely_pathogenic(2)|_Uncertain_significance(1)"]	rs121908698	Conflicting_interpretations_of_pathogenicity	criteria_provided_conflicting_interpretations	[51159,3]	[0.9999413627301513,5.863726984871584E-5]	51162	104.85
chr22:28734439	["G","A"]	CHEK2	ENST00000404276	stop_gained	HIGH	HC	NA	NA	ENSP00000385747.1:p.Arg95Ter	ENST00000404276.6:c.283C>T	37	[]	2.7951e-05	6.1966e-05	0	0	0	0	0	150486	["Hereditary_breast_ovarian_cancer_syndrome|Malignant_tumor_of_breast|Hereditary_cancer-predisposing_syndrome|Familial_cancer_of_breast|not_specified|not_provided"]	NA	rs587781269	Pathogenic	criteria_provided_multiple_submitters_no_conflicts	[51161,1]	[0.9999804542433838,1.9545756616238615E-5]	51162	99.092
chr22:28734444	["CA","C"]	CHEK2	ENST00000404276	frameshift_variant	HIGH	HC	NA	NA	ENSP00000385747.1:p.Trp93GlyfsTer17	ENST00000404276.6:c.277del	NA	NA	NA	NA	NA	NA	NA	NA	NA	185654	["Hereditary_cancer-predisposing_syndrome|Familial_cancer_of_breast|CHEK2-Related_Cancer_Susceptibility|not_provided"]	NA	rs786203458	Pathogenic	criteria_provided_multiple_submitters_no_conflicts	[51161,1]	[0.9999804542433838,1.9545756616238615E-5]	51162	99.092

## Sheet: eTable_3
gene	delCount	exons_deleted
ATM	2	62-63
ATM	4	35-38
ATM	2	17-18
ATM	2	62-63
ATM	35	6-40
ATM	1	39-39
ATM	2	35-36
ATM	2	62-63
BRCA1	2	2023-03-04
BRCA1	13	2023-03-15
BRCA1	2	2023-01-02
BRCA1	1	2023-03-03
BRCA1	1	2023-03-03
BRCA2	1	13-13
BRCA2	2	2023-01-02
BRCA2	13	2023-01-13
CHEK2	3	2023-08-10
CHEK2	2	2023-09-10
CHEK2	2	2023-09-10
CHEK2	2	2023-09-10
CHEK2	2	2023-03-04
CHEK2	3	2023-02-04
CHEK2	13	2023-03-15
CHEK2	3	2023-08-10
CHEK2	2	2023-09-10
PALB2	2	2023-09-10
PALB2	2	2023-05-06
PALB2	1	2023-11-11
PALB2	7	2023-07-13
PALB2	2	2023-09-10
PALB2	7	2023-07-13
BARD1	5	2023-07-11
BARD1	4	2023-08-11
RAD51C	5	2023-05-09
RAD51C	5	2023-05-09
RAD51D	8	2023-01-08
RAD51D	8	2023-01-08

## Sheet: eTable_4
locus	alleles	Gene	MANE_transcript	MANE_consequence	MANE_impact	MANE_lof	MANE_sift_pred	MANE_polyphen_pred	MANE_hgvsp	MANE_hgvsc	CADD	gnomADv3_filters	gnomADv3_AF_adj	gnomADv3_AF_european	gnomADv3_AF_african	gnomADv3_AF_eastasian	gnomADv3_AF_southasian	gnomADv3_AF_latino	gnomADv3_AF_other	ClinVar_ALLELEID	CLNDN	CLNSIGCONF	rsID	CLNSIG	CLNREVSTAT	AC_top	AF_top	AN_top	DP_mean
chr2:214728716	["T","C"]	BARD1	ENST00000260947	missense_variant	MODERATE	NA	deleterious	benign	ENSP00000260947.4:p.Asp765Gly	ENST00000260947.9:c.2294A>G	23.2	[]	1.3963e-05	3.0985e-05	0	0	0	0	0	179944	["Malignant_tumor_of_breast|Hereditary_cancer-predisposing_syndrome|Familial_cancer_of_breast|not_specified|not_provided"]	NA	rs730881426	Uncertain_significance	criteria_provided_multiple_submitters_no_conflicts	[51155,3]	[0.9999413581453536,5.864185464638962E-5]	51158	111.44
chr2:214728719	["A","G"]	BARD1	ENST00000260947	missense_variant	MODERATE	NA	deleterious	probably_damaging	ENSP00000260947.4:p.Ile764Thr	ENST00000260947.9:c.2291T>C	27.1	[]	4.1863e-05	9.2917e-05	0	0	0	0	0	133193	["Hereditary_cancer-predisposing_syndrome|Familial_cancer_of_breast|not_specified|not_provided"]	NA	rs587780030	Uncertain_significance	criteria_provided_multiple_submitters_no_conflicts	[51159,3]	[0.9999413627301513,5.863726984871584E-5]	51162	111.45
chr2:214728740	["T","A"]	BARD1	ENST00000260947	missense_variant	MODERATE	NA	tolerated	benign	ENSP00000260947.4:p.Lys757Met	ENST00000260947.9:c.2270A>T	20.2	NA	NA	NA	NA	NA	NA	NA	NA	NA	NA	NA	NA	NA	NA	[51151,1]	[0.9999804504222709,1.9549577729121052E-5]	51152	111.49
chr2:214728758	["C","T"]	BARD1	ENST00000260947	missense_variant	MODERATE	NA	deleterious	probably_damaging	ENSP00000260947.4:p.Arg751Gln	ENST00000260947.9:c.2252G>A	27.6	[]	2.7916e-05	4.6457e-05	0	0	0	0	0	151831	["Hereditary_cancer-predisposing_syndrome|Familial_cancer_of_breast|not_provided"]	NA	rs587782246	Uncertain_significance	criteria_provided_multiple_submitters_no_conflicts	[51161,1]	[0.9999804542433838,1.9545756616238615E-5]	51162	111.49
chr2:214728759	["G","A"]	BARD1	ENST00000260947	missense_variant	MODERATE	NA	deleterious	probably_damaging	ENSP00000260947.4:p.Arg751Trp	ENST00000260947.9:c.2251C>T	26	[]	6.9819e-06	0	2.3807e-05	0	0	0	0	405559	["Hereditary_breast_ovarian_cancer_syndrome|Hereditary_cancer-predisposing_syndrome|Familial_cancer_of_breast|not_provided"]	NA	rs139785364	Uncertain_significance	criteria_provided_multiple_submitters_no_conflicts	[51161,1]	[0.9999804542433838,1.9545756616238615E-5]	51162	111.49
chr2:214728777	["A","G"]	BARD1	ENST00000260947	missense_variant	MODERATE	NA	tolerated	benign	ENSP00000260947.4:p.Tyr745His	ENST00000260947.9:c.2233T>C	20.3	NA	NA	NA	NA	NA	NA	NA	NA	1515714	["Familial_cancer_of_breast"]	NA	NA	Uncertain_significance	criteria_provided_single_submitter	[51149,1]	[0.999980449657869,1.9550342130987292E-5]	51150	111.49
chr2:214728782	["C","G"]	BARD1	ENST00000260947	missense_variant	MODERATE	NA	tolerated	benign	ENSP00000260947.4:p.Cys743Ser	ENST00000260947.9:c.2228G>C	18.81	NA	NA	NA	NA	NA	NA	NA	NA	NA	NA	NA	NA	NA	NA	[51153,1]	[0.9999804511866129,1.9548813387027406E-5]	51154	111.49
chr2:214728803	["T","A"]	BARD1	ENST00000260947	missense_variant	MODERATE	NA	deleterious	probably_damaging	ENSP00000260947.4:p.Tyr736Phe	ENST00000260947.9:c.2207A>T	28.2	[]	6.9774e-06	1.5485e-05	0	0	0	0	0	133190	["Hereditary_cancer-predisposing_syndrome|Familial_cancer_of_breast|not_provided"]	NA	rs587780028	Uncertain_significance	criteria_provided_multiple_submitters_no_conflicts	[51161,1]	[0.9999804542433838,1.9545756616238615E-5]	51162	111.6
chr2:214728831	["C","T"]	BARD1	ENST00000260947	missense_variant	MODERATE	NA	tolerated	benign	ENSP00000260947.4:p.Asp727Asn	ENST00000260947.9:c.2179G>A	17.61	[]	2.0936e-05	0	2.3788e-05	0.00031908	0	7.3185e-05	0	179947	["Hereditary_cancer-predisposing_syndrome|Familial_cancer_of_breast|not_provided"]	["Uncertain_significance(4)|_Likely_benign(1)"]	rs730881424	Conflicting_interpretations_of_pathogenicity	criteria_provided_conflicting_interpretations	[51160,2]	[0.9999609084867676,3.909151323247723E-5]	51162	111.6
chr2:214728836	["CTC","TTG"]	BARD1	ENST00000260947	missense_variant	MODERATE	NA	NA	NA	ENSP00000260947.4:p.Arg725Lys	ENST00000260947.9:c.2172_2174delinsCAA	NA	NA	NA	NA	NA	NA	NA	NA	NA	908617	["Hereditary_cancer-predisposing_syndrome"]	NA	rs1692211273	Uncertain_significance	criteria_provided_single_submitter	[51159,1]	[0.9999804534792807,1.954652071931196E-5]	51160	111.6
chr2:214728849	["C","A"]	BARD1	ENST00000260947	missense_variant	MODERATE	NA	tolerated	possibly_damaging	ENSP00000260947.4:p.Ala721Ser	ENST00000260947.9:c.2161G>T	22.4	NA	NA	NA	NA	NA	NA	NA	NA	405562	["Hereditary_cancer-predisposing_syndrome|Familial_cancer_of_breast|not_provided"]	NA	rs554708247	Uncertain_significance	criteria_provided_multiple_submitters_no_conflicts	[51161,1]	[0.9999804542433838,1.9545756616238615E-5]	51162	111.6
chr2:214728855	["T","C"]	BARD1	ENST00000260947	missense_variant	MODERATE	NA	tolerated	benign	ENSP00000260947.4:p.Thr719Ala	ENST00000260947.9:c.2155A>G	23.8	[]	6.9778e-06	0	0	0	0	0	0.00046468	392584	["Malignant_tumor_of_breast|Hereditary_cancer-predisposing_syndrome|Familial_cancer_of_breast|not_specified|not_provided"]	NA	rs771852699	Uncertain_significance	criteria_provided_multiple_submitters_no_conflicts	[51161,1]	[0.9999804542433838,1.9545756616238615E-5]	51162	111.6
chr2:214728864	["T","C"]	BARD1	ENST00000260947	missense_variant	MODERATE	NA	deleterious	benign	ENSP00000260947.4:p.Thr716Ala	ENST00000260947.9:c.2146A>G	24.6	NA	NA	NA	NA	NA	NA	NA	NA	238622	["Hereditary_cancer-predisposing_syndrome|Familial_cancer_of_breast|not_specified|not_provided"]	NA	rs878854006	Uncertain_significance	criteria_provided_multiple_submitters_no_conflicts	[51161,1]	[0.9999804542433838,1.9545756616238615E-5]	51162	111.6
chr2:214728887	["T","C"]	BARD1	ENST00000260947	missense_variant	MODERATE	NA	deleterious	probably_damaging	ENSP00000260947.4:p.Lys708Arg	ENST00000260947.9:c.2123A>G	29.7	[]	1.3954e-05	3.0971e-05	0	0	0	0	0	133188	["Hereditary_cancer-predisposing_syndrome|Familial_cancer_of_breast|not_provided"]	NA	rs372160908	Uncertain_significance	criteria_provided_multiple_submitters_no_conflicts	[51161,1]	[0.9999804542433838,1.9545756616238615E-5]	51162	111.6
chr2:214728893	["T","C"]	BARD1	ENST00000260947	missense_variant	MODERATE	NA	tolerated	benign	ENSP00000260947.4:p.Lys706Arg	ENST00000260947.9:c.2117A>G	23.1	NA	NA	NA	NA	NA	NA	NA	NA	221138	["Hereditary_cancer-predisposing_syndrome|Familial_cancer_of_breast"]	NA	rs864622716	Uncertain_significance	criteria_provided_multiple_submitters_no_conflicts	[51160,2]	[0.9999609084867676,3.909151323247723E-5]	51162	111.6
chr2:214728899	["C","A"]	BARD1	ENST00000260947	missense_variant	MODERATE	NA	tolerated	benign	ENSP00000260947.4:p.Ser704Ile	ENST00000260947.9:c.2111G>T	15.28	NA	NA	NA	NA	NA	NA	NA	NA	616527	["Hereditary_cancer-predisposing_syndrome"]	NA	rs764477334	Uncertain_significance	criteria_provided_single_submitter	[51157,1]	[0.9999804527151178,1.954728488212987E-5]	51158	111.59
chr2:214728934	["A","C"]	BARD1	ENST00000260947	missense_variant	MODERATE	NA	tolerated	benign	ENSP00000260947.4:p.Ile692Met	ENST00000260947.9:c.2076T>G	20.3	NA	NA	NA	NA	NA	NA	NA	NA	150559	["Hereditary_cancer-predisposing_syndrome"]	NA	rs587781316	Uncertain_significance	criteria_provided_single_submitter	[51161,1]	[0.9999804542433838,1.9545756616238615E-5]	51162	111.59
chr2:214728945	["C","T"]	BARD1	ENST00000260947	missense_variant	MODERATE	NA	tolerated	benign	ENSP00000260947.4:p.Asp689Asn	ENST00000260947.9:c.2065G>A	23.1	[]	6.9792e-06	1.549e-05	0	0	0	0	0	212131	["Hereditary_cancer-predisposing_syndrome|Familial_cancer_of_breast"]	NA	rs863224671	Uncertain_significance	criteria_provided_multiple_submitters_no_conflicts	[51161,1]	[0.9999804542433838,1.9545756616238615E-5]	51162	111.58
chr2:214729009	["C","T"]	BARD1	ENST00000260947	splice_acceptor_variant	HIGH	LC	NA	NA	NA	ENST00000260947.9:c.2002-1G>A	23.9	NA	NA	NA	NA	NA	NA	NA	NA	443157	["Hereditary_cancer-predisposing_syndrome|Familial_cancer_of_breast|not_provided"]	["Likely_pathogenic(2)|_Uncertain_significance(1)"]	rs762601855	Conflicting_interpretations_of_pathogenicity	criteria_provided_conflicting_interpretations	[51161,1]	[0.9999804542433838,1.9545756616238615E-5]	51162	111.58
chr2:214730416	["G","A"]	BARD1	ENST00000260947	stop_gained	HIGH	LC	NA	NA	ENSP00000260947.4:p.Gln666Ter	ENST00000260947.9:c.1996C>T	45	NA	NA	NA	NA	NA	NA	NA	NA	179951	["Hereditary_cancer-predisposing_syndrome|Familial_cancer_of_breast|not_provided"]	NA	rs730881422	Pathogenic/Likely_pathogenic	criteria_provided_multiple_submitters_no_conflicts	[51160,2]	[0.9999609084867676,3.909151323247723E-5]	51162	85.015
chr2:214730439	["C","T"]	BARD1	ENST00000260947	missense_variant	MODERATE	NA	tolerated	benign	ENSP00000260947.4:p.Arg658His	ENST00000260947.9:c.1973G>A	20.4	[]	5.586e-05	6.1967e-05	7.1412e-05	0	0	7.3249e-05	0	232322	["Hereditary_breast_ovarian_cancer_syndrome|Hereditary_cancer-predisposing_syndrome|Familial_cancer_of_breast|not_specified|not_provided"]	["Uncertain_significance(4)|_Benign(1)|_Likely_benign(4)"]	rs377227840	Conflicting_interpretations_of_pathogenicity	criteria_provided_conflicting_interpretations	[51155,3]	[0.9999413581453536,5.864185464638962E-5]	51158	85.086
chr2:214730449	["C","G"]	BARD1	ENST00000260947	missense_variant	MODERATE	NA	tolerated	benign	ENSP00000260947.4:p.Glu655Gln	ENST00000260947.9:c.1963G>C	19.42	[]	6.9818e-06	0	0	0.00031908	0	0	0	181769	["Familial_pancreatic_carcinoma|Hereditary_cancer-predisposing_syndrome|Familial_cancer_of_breast|not_provided"]	NA	rs786203772	Uncertain_significance	criteria_provided_multiple_submitters_no_conflicts	[51161,1]	[0.9999804542433838,1.9545756616238615E-5]	51162	85.269
chr2:214730457	["T","C"]	BARD1	ENST00000260947	missense_variant	MODERATE	NA	deleterious	probably_damaging	ENSP00000260947.4:p.Glu652Gly	ENST00000260947.9:c.1955A>G	29.5	NA	NA	NA	NA	NA	NA	NA	NA	232325	["Hereditary_cancer-predisposing_syndrome|Familial_cancer_of_breast|not_specified"]	NA	rs876658395	Uncertain_significance	criteria_provided_multiple_submitters_no_conflicts	[51155,1]	[0.9999804519508954,1.954804910469935E-5]	51156	85.27
chr2:214730466	["TC","AA"]	BARD1	ENST00000260947	missense_variant	MODERATE	NA	deleterious	probably_damaging	ENSP00000260947.4:p.Glu649Leu	ENST00000260947.9:c.1945_1946delinsTT	NA	NA	NA	NA	NA	NA	NA	NA	NA	232327	["Hereditary_cancer-predisposing_syndrome|Familial_cancer_of_breast"]	NA	rs876659046	Uncertain_significance	criteria_provided_multiple_submitters_no_conflicts	[51160,2]	[0.9999609084867676,3.909151323247723E-5]	51162	85.271
chr2:214730491	["G","A"]	BARD1	ENST00000260947	stop_gained	HIGH	LC	NA	NA	ENSP00000260947.4:p.Arg641Ter	ENST00000260947.9:c.1921C>T	45	[]	3.4943e-05	4.6481e-05	4.768e-05	0	0	0	0	151416	["Hereditary_breast_ovarian_cancer_syndrome|Malignant_tumor_of_breast|Hereditary_cancer-predisposing_syndrome|Familial_cancer_of_breast|Triple-Negative_Breast_Cancer_Finding|not_specified|not_provided"]	NA	rs587781948	Pathogenic	criteria_provided_multiple_submitters_no_conflicts	[51160,2]	[0.9999609084867676,3.909151323247723E-5]	51162	85.292
chr2:214730497	["A","G"]	BARD1	ENST00000260947	missense_variant	MODERATE	NA	deleterious	probably_damaging	ENSP00000260947.4:p.Cys639Arg	ENST00000260947.9:c.1915T>C	27.5	[]	2.7917e-05	3.0974e-05	0	0	0	0	0	150641	["Hereditary_cancer-predisposing_syndrome|Familial_cancer_of_breast|not_provided"]	NA	rs587781376	Uncertain_significance	criteria_provided_multiple_submitters_no_conflicts	[51161,1]	[0.9999804542433838,1.9545756616238615E-5]	51162	85.291
chr2:214745061	["A","ACTTACATTCAAATTTTAGAATCCAGCC"]	BARD1	ENST00000260947	splice_region_variant	LOW	NA	NA	NA	NA	ENST00000260947.9:c.1903+5_1903+6insGGCTGGATTCTAAAATTTGAATGTAAG	NA	NA	NA	NA	NA	NA	NA	NA	NA	405571	["not_provided"]	NA	rs771546006	Uncertain_significance	criteria_provided_single_submitter	[51160,2]	[0.9999609084867676,3.909151323247723E-5]	51162	77.995
chr2:214745096	["A","T"]	BARD1	ENST00000260947	missense_variant	MODERATE	NA	deleterious	probably_damaging	ENSP00000260947.4:p.Leu625His	ENST00000260947.9:c.1874T>A	29.6	NA	NA	NA	NA	NA	NA	NA	NA	908629	["Hereditary_cancer-predisposing_syndrome"]	NA	rs1217702482	Uncertain_significance	criteria_provided_single_submitter	[51161,1]	[0.9999804542433838,1.9545756616238615E-5]	51162	77.997
chr2:214745102	["C","T"]	BARD1	ENST00000260947	missense_variant	MODERATE	NA	deleterious	probably_damaging	ENSP00000260947.4:p.Gly623Glu	ENST00000260947.9:c.1868G>A	27.2	[]	6.984e-06	1.5489e-05	0	0	0	0	0	151837	["Hereditary_cancer-predisposing_syndrome|Familial_ovarian_cancer|Familial_cancer_of_breast|not_specified|not_provided"]	NA	rs587782252	Uncertain_significance	criteria_provided_multiple_submitters_no_conflicts	[51160,2]	[0.9999609084867676,3.909151323247723E-5]	51162	77.997
chr2:214745112	["A","G"]	BARD1	ENST00000260947	missense_variant	MODERATE	NA	deleterious	probably_damaging	ENSP00000260947.4:p.Cys620Arg	ENST00000260947.9:c.1858T>C	29.7	NA	NA	NA	NA	NA	NA	NA	NA	181773	["Hereditary_cancer-predisposing_syndrome|Familial_cancer_of_breast"]	NA	rs786203673	Uncertain_significance	criteria_provided_multiple_submitters_no_conflicts	[51161,1]	[0.9999804542433838,1.9545756616238615E-5]	51162	77.997
chr2:214745123	["C","T"]	BARD1	ENST00000260947	missense_variant	MODERATE	NA	deleterious	benign	ENSP00000260947.4:p.Ser616Asn	ENST00000260947.9:c.1847G>A	21.5	[]	6.9796e-06	1.5491e-05	0	0	0	0	0	472566	["Hereditary_cancer-predisposing_syndrome|Familial_cancer_of_breast"]	NA	rs1475259063	Uncertain_significance	criteria_provided_multiple_submitters_no_conflicts	[51154,2]	[0.9999609039017906,3.90960982093987E-5]	51156	77.994
chr2:214745142	["GAAC","G"]	BARD1	ENST00000260947	inframe_deletion	MODERATE	NA	NA	NA	ENSP00000260947.4:p.Val609del	ENST00000260947.9:c.1825_1827del	NA	NA	NA	NA	NA	NA	NA	NA	NA	472493	["Hereditary_breast_ovarian_cancer_syndrome|Hereditary_cancer-predisposing_syndrome|Familial_cancer_of_breast|not_specified|not_provided"]	NA	rs927014703	Uncertain_significance	criteria_provided_multiple_submitters_no_conflicts	[51159,1]	[0.9999804534792807,1.954652071931196E-5]	51160	77.991
chr2:214745814	["A","G"]	BARD1	ENST00000260947	missense_variant	MODERATE	NA	deleterious	probably_damaging	ENSP00000260947.4:p.Ile573Thr	ENST00000260947.9:c.1718T>C	25.1	[]	1.3958e-05	3.0972e-05	0	0	0	0	0	133179	["Hereditary_cancer-predisposing_syndrome|Familial_cancer_of_breast|not_specified|not_provided"]	NA	rs587780022	Uncertain_significance	criteria_provided_multiple_submitters_no_conflicts	[51160,2]	[0.9999609084867676,3.909151323247723E-5]	51162	89.076
chr2:214745839	["G","A"]	BARD1	ENST00000260947	missense_variant	MODERATE	NA	deleterious	possibly_damaging	ENSP00000260947.4:p.Arg565Cys	ENST00000260947.9:c.1693C>T	26.3	[]	2.7936e-05	4.649e-05	0	0	0.00032938	0	0	151884	["Hereditary_cancer-predisposing_syndrome|Familial_cancer_of_breast|not_provided"]	NA	rs587782279	Uncertain_significance	criteria_provided_multiple_submitters_no_conflicts	[51161,1]	[0.9999804542433838,1.9545756616238615E-5]	51162	89.072
chr2:214745842	["G","C"]	BARD1	ENST00000260947	missense_variant	MODERATE	NA	tolerated	benign	ENSP00000260947.4:p.Gln564Glu	ENST00000260947.9:c.1690C>G	22.2	NA	NA	NA	NA	NA	NA	NA	NA	806752	["Hereditary_cancer-predisposing_syndrome|Familial_cancer_of_breast"]	NA	rs587780021	Uncertain_significance	criteria_provided_multiple_submitters_no_conflicts	[51159,1]	[0.9999804534792807,1.954652071931196E-5]	51160	89.072
chr2:214745847	["G","A"]	BARD1	ENST00000260947	missense_variant	MODERATE	NA	tolerated	benign	ENSP00000260947.4:p.Thr562Ile	ENST00000260947.9:c.1685C>T	16.77	NA	NA	NA	NA	NA	NA	NA	NA	179953	["Hereditary_cancer-predisposing_syndrome|Familial_cancer_of_breast|not_provided"]	NA	rs730881420	Uncertain_significance	criteria_provided_multiple_submitters_no_conflicts	[51161,1]	[0.9999804542433838,1.9545756616238615E-5]	51162	89.071
chr2:214752452	["A","G"]	BARD1	ENST00000260947	missense_variant	MODERATE	NA	deleterious	benign	ENSP00000260947.4:p.Ser558Pro	ENST00000260947.9:c.1672T>C	21.6	[]	1.3956e-05	3.097e-05	0	0	0	0	0	151649	["Hereditary_cancer-predisposing_syndrome|Familial_cancer_of_breast|not_provided"]	NA	rs587782122	Uncertain_significance	criteria_provided_multiple_submitters_no_conflicts	[51158,4]	[0.999921816973535,7.818302646495446E-5]	51162	80.376
chr2:214752478	["T","C"]	BARD1	ENST00000260947	missense_variant	MODERATE	NA	tolerated	benign	ENSP00000260947.4:p.Asn549Ser	ENST00000260947.9:c.1646A>G	20.8	NA	NA	NA	NA	NA	NA	NA	NA	450629	["Hereditary_cancer-predisposing_syndrome|Familial_cancer_of_breast"]	NA	rs755346126	Uncertain_significance	criteria_provided_multiple_submitters_no_conflicts	[51161,1]	[0.9999804542433838,1.9545756616238615E-5]	51162	81.494
chr2:214752511	["C","T"]	BARD1	ENST00000260947	missense_variant	MODERATE	NA	tolerated	benign	ENSP00000260947.4:p.Ser538Asn	ENST00000260947.9:c.1613G>A	15.11	[]	2.0941e-05	1.5486e-05	4.7583e-05	0	0	0	0	181781	["Hereditary_cancer-predisposing_syndrome|Familial_cancer_of_breast|not_provided"]	["Uncertain_significance(5)|_Likely_benign(2)"]	rs370771157	Conflicting_interpretations_of_pathogenicity	criteria_provided_conflicting_interpretations	[51158,4]	[0.999921816973535,7.818302646495446E-5]	51162	81.498
chr2:214752538	["C","T"]	BARD1	ENST00000260947	missense_variant	MODERATE	NA	tolerated	benign	ENSP00000260947.4:p.Arg529Gln	ENST00000260947.9:c.1586G>A	23.4	[]	6.2884e-05	0	2.3819e-05	0.0025543	0	0	0	181785	["Familial_pancreatic_carcinoma|Hereditary_cancer-predisposing_syndrome|Familial_cancer_of_breast|not_specified|not_provided"]	["Uncertain_significance(4)|_Likely_benign(3)"]	rs753479021	Conflicting_interpretations_of_pathogenicity	criteria_provided_conflicting_interpretations	[51161,1]	[0.9999804542433838,1.9545756616238615E-5]	51162	81.493
chr2:214752539	["G","A"]	BARD1	ENST00000260947	missense_variant	MODERATE	NA	deleterious	probably_damaging	ENSP00000260947.4:p.Arg529Trp	ENST00000260947.9:c.1585C>T	29.3	[]	6.2854e-05	3.0985e-05	0.00016663	0	0	0	0	181786	["Hereditary_cancer-predisposing_syndrome|Familial_cancer_of_breast|not_provided"]	NA	rs375515606	Uncertain_significance	criteria_provided_multiple_submitters_no_conflicts	[51160,2]	[0.9999609084867676,3.909151323247723E-5]	51162	81.491
chr2:214752541	["A","G"]	BARD1	ENST00000260947	missense_variant	MODERATE	NA	deleterious	possibly_damaging	ENSP00000260947.4:p.Leu528Pro	ENST00000260947.9:c.1583T>C	27.2	[]	6.9786e-06	1.5491e-05	0	0	0	0	0	806764	["Hereditary_cancer-predisposing_syndrome|Familial_cancer_of_breast"]	NA	rs1301755370	Uncertain_significance	criteria_provided_multiple_submitters_no_conflicts	[51161,1]	[0.9999804542433838,1.9545756616238615E-5]	51162	81.49
chr2:214767482	["A","G"]	BARD1	ENST00000260947	missense_variant	MODERATE	NA	deleterious	possibly_damaging	ENSP00000260947.4:p.Val523Ala	ENST00000260947.9:c.1568T>C	31	[]	4.8838e-05	1.5486e-05	0	0	0	0	0	133173	["Hereditary_cancer-predisposing_syndrome|Familial_cancer_of_breast|not_specified|not_provided"]	["Uncertain_significance(3)|_Likely_benign(4)"]	rs587780017	Conflicting_interpretations_of_pathogenicity	criteria_provided_conflicting_interpretations	[51159,3]	[0.9999413627301513,5.863726984871584E-5]	51162	87.187
chr2:214767483	["C","G"]	BARD1	ENST00000260947	missense_variant	MODERATE	NA	tolerated	benign	ENSP00000260947.4:p.Val523Leu	ENST00000260947.9:c.1567G>C	21.4	NA	NA	NA	NA	NA	NA	NA	NA	NA	NA	NA	NA	NA	NA	[51161,1]	[0.9999804542433838,1.9545756616238615E-5]	51162	87.189
chr2:214767503	["T","C"]	BARD1	ENST00000260947	missense_variant	MODERATE	NA	tolerated	benign	ENSP00000260947.4:p.Tyr516Cys	ENST00000260947.9:c.1547A>G	22.1	[]	6.9793e-06	0	0	0	0.00032895	0	0	392524	["Hereditary_cancer-predisposing_syndrome|Familial_cancer_of_breast"]	NA	rs876660325	Uncertain_significance	criteria_provided_multiple_submitters_no_conflicts	[51161,1]	[0.9999804542433838,1.9545756616238615E-5]	51162	87.191
chr2:214767505	["G","C"]	BARD1	ENST00000260947	synonymous_variant	LOW	NA	NA	NA	ENSP00000260947.4:p.Ser515=	ENST00000260947.9:c.1545C>G	9.132	NA	NA	NA	NA	NA	NA	NA	NA	1024104	["Familial_cancer_of_breast"]	NA	rs777715537	Uncertain_significance	criteria_provided_single_submitter	[51161,1]	[0.9999804542433838,1.9545756616238615E-5]	51162	87.192
chr2:214767510	["G","C"]	BARD1	ENST00000260947	missense_variant	MODERATE	NA	deleterious	benign	ENSP00000260947.4:p.Leu514Val	ENST00000260947.9:c.1540C>G	23.1	[]	1.3958e-05	3.0973e-05	0	0	0	0	0	133172	["Hereditary_cancer-predisposing_syndrome|Familial_cancer_of_breast|not_provided"]	NA	rs587780016	Uncertain_significance	criteria_provided_multiple_submitters_no_conflicts	[51158,4]	[0.999921816973535,7.818302646495446E-5]	51162	87.193
chr2:214767542	["T","C"]	BARD1	ENST00000260947	missense_variant	MODERATE	NA	tolerated	benign	ENSP00000260947.4:p.Lys503Arg	ENST00000260947.9:c.1508A>G	21.6	[]	6.9767e-06	0	2.378e-05	0	0	0	0	450630	["Hereditary_cancer-predisposing_syndrome|Familial_cancer_of_breast"]	NA	rs775002804	Uncertain_significance	criteria_provided_multiple_submitters_no_conflicts	[51161,1]	[0.9999804542433838,1.9545756616238615E-5]	51162	81.013
chr2:214767602	["T","C"]	BARD1	ENST00000260947	missense_variant	MODERATE	NA	tolerated	benign	ENSP00000260947.4:p.His483Arg	ENST00000260947.9:c.1448A>G	23.1	[]	1.3953e-05	3.0966e-05	0	0	0	0	0	151322	["Breast_neoplasm|Familial_pancreatic_carcinoma|Hereditary_cancer-predisposing_syndrome|Familial_cancer_of_breast|not_provided"]	["Uncertain_significance(6)|_Likely_benign(2)"]	rs587781874	Conflicting_interpretations_of_pathogenicity	criteria_provided_conflicting_interpretations	[51160,2]	[0.9999609084867676,3.909151323247723E-5]	51162	80.998
chr2:214767609	["G","A"]	BARD1	ENST00000260947	missense_variant	MODERATE	NA	deleterious	probably_damaging	ENSP00000260947.4:p.Leu481Phe	ENST00000260947.9:c.1441C>T	26.3	NA	NA	NA	NA	NA	NA	NA	NA	806773	["Hereditary_cancer-predisposing_syndrome|Familial_cancer_of_breast"]	NA	rs1466783591	Uncertain_significance	criteria_provided_multiple_submitters_no_conflicts	[51161,1]	[0.9999804542433838,1.9545756616238615E-5]	51162	80.995
chr2:214767621	["C","T"]	BARD1	ENST00000260947	missense_variant	MODERATE	NA	deleterious	probably_damaging	ENSP00000260947.4:p.Val477Met	ENST00000260947.9:c.1429G>A	24.8	NA	NA	NA	NA	NA	NA	NA	NA	432500	["Hereditary_breast_ovarian_cancer_syndrome|Hereditary_cancer-predisposing_syndrome|Familial_cancer_of_breast|not_specified"]	NA	rs1024564785	Uncertain_significance	criteria_provided_multiple_submitters_no_conflicts	[51161,1]	[0.9999804542433838,1.9545756616238615E-5]	51162	80.989
chr2:214769261	["C","A"]	BARD1	ENST00000260947	missense_variant	MODERATE	NA	deleterious	probably_damaging	ENSP00000260947.4:p.Val456Phe	ENST00000260947.9:c.1366G>T	27.8	NA	NA	NA	NA	NA	NA	NA	NA	483271	["Hereditary_cancer-predisposing_syndrome|Familial_cancer_of_breast"]	NA	rs1553619705	Uncertain_significance	criteria_provided_multiple_submitters_no_conflicts	[51161,1]	[0.9999804542433838,1.9545756616238615E-5]	51162	82.338
chr2:214769266	["G","A"]	BARD1	ENST00000260947	missense_variant	MODERATE	NA	deleterious	probably_damaging	ENSP00000260947.4:p.Pro454Leu	ENST00000260947.9:c.1361C>T	29.4	NA	NA	NA	NA	NA	NA	NA	NA	232368	["Hereditary_cancer-predisposing_syndrome|Familial_cancer_of_breast|not_provided"]	NA	rs772285343	Uncertain_significance	criteria_provided_multiple_submitters_no_conflicts	[51161,1]	[0.9999804542433838,1.9545756616238615E-5]	51162	82.337
chr2:214769267	["G","C"]	BARD1	ENST00000260947	missense_variant	MODERATE	NA	deleterious	probably_damaging	ENSP00000260947.4:p.Pro454Ala	ENST00000260947.9:c.1360C>G	26.8	[]	1.396e-05	3.0972e-05	0	0	0	0	0	179957	["Hereditary_cancer-predisposing_syndrome|Familial_cancer_of_breast|not_provided"]	NA	rs730881408	Uncertain_significance	criteria_provided_multiple_submitters_no_conflicts	[51160,2]	[0.9999609084867676,3.909151323247723E-5]	51162	82.339
chr2:214769276	["C","T"]	BARD1	ENST00000260947	missense_variant	MODERATE	NA	deleterious	probably_damaging	ENSP00000260947.4:p.Gly451Arg	ENST00000260947.9:c.1351G>A	28.1	[]	2.0938e-05	4.6453e-05	0	0	0	0	0	NA	NA	NA	NA	NA	NA	[51161,1]	[0.9999804542433838,1.9545756616238615E-5]	51162	82.341
chr2:214769294	["C","T"]	BARD1	ENST00000260947	missense_variant	MODERATE	NA	tolerated	benign	ENSP00000260947.4:p.Glu445Lys	ENST00000260947.9:c.1333G>A	21.9	NA	NA	NA	NA	NA	NA	NA	NA	472568	["Hereditary_cancer-predisposing_syndrome|Familial_cancer_of_breast|not_provided"]	NA	rs1553619735	Uncertain_significance	criteria_provided_multiple_submitters_no_conflicts	[51161,1]	[0.9999804542433838,1.9545756616238615E-5]	51162	82.347
chr2:214769309	["C","T"]	BARD1	ENST00000260947	missense_variant	MODERATE	NA	deleterious	probably_damaging	ENSP00000260947.4:p.Asp440Asn	ENST00000260947.9:c.1318G>A	23	NA	NA	NA	NA	NA	NA	NA	NA	450489	["Hereditary_cancer-predisposing_syndrome|Familial_cancer_of_breast"]	NA	rs876658999	Uncertain_significance	criteria_provided_multiple_submitters_no_conflicts	[51161,1]	[0.9999804542433838,1.9545756616238615E-5]	51162	82.345
chr2:214780565	["T","C"]	BARD1	ENST00000260947	missense_variant	MODERATE	NA	deleterious	benign	ENSP00000260947.4:p.Ile437Val	ENST00000260947.9:c.1309A>G	22.8	NA	NA	NA	NA	NA	NA	NA	NA	392435	["Hereditary_breast_ovarian_cancer_syndrome|Hereditary_cancer-predisposing_syndrome|Familial_cancer_of_breast|not_specified|not_provided"]	NA	rs764592698	Uncertain_significance	criteria_provided_multiple_submitters_no_conflicts	[51161,1]	[0.9999804542433838,1.9545756616238615E-5]	51162	80.129
chr2:214780576	["T","C"]	BARD1	ENST00000260947	missense_variant	MODERATE	NA	deleterious	possibly_damaging	ENSP00000260947.4:p.His433Arg	ENST00000260947.9:c.1298A>G	26.7	[]	1.3955e-05	0	0	0.00063816	0	0	0	151447	["Hereditary_cancer-predisposing_syndrome|Familial_cancer_of_breast"]	NA	rs587781970	Uncertain_significance	criteria_provided_multiple_submitters_no_conflicts	[51161,1]	[0.9999804542433838,1.9545756616238615E-5]	51162	80.13
chr2:214780597	["T","C"]	BARD1	ENST00000260947	missense_variant	MODERATE	NA	tolerated	benign	ENSP00000260947.4:p.His426Arg	ENST00000260947.9:c.1277A>G	22.1	NA	NA	NA	NA	NA	NA	NA	NA	483230	["Hereditary_cancer-predisposing_syndrome|Familial_cancer_of_breast"]	NA	rs1553622117	Uncertain_significance	criteria_provided_multiple_submitters_no_conflicts	[51161,1]	[0.9999804542433838,1.9545756616238615E-5]	51162	80.133
chr2:214780609	["A","G"]	BARD1	ENST00000260947	missense_variant	MODERATE	NA	tolerated	benign	ENSP00000260947.4:p.Val422Ala	ENST00000260947.9:c.1265T>C	10.41	[]	6.9772e-06	1.5484e-05	0	0	0	0	0	232380	["Hereditary_cancer-predisposing_syndrome|Familial_cancer_of_breast|not_provided"]	NA	rs76824305	Uncertain_significance	criteria_provided_multiple_submitters_no_conflicts	[51161,1]	[0.9999804542433838,1.9545756616238615E-5]	51162	80.135
chr2:214780627	["A","C"]	BARD1	ENST00000260947	missense_variant	MODERATE	NA	tolerated	benign	ENSP00000260947.4:p.Leu416Arg	ENST00000260947.9:c.1247T>G	15.41	[]	2.7908e-05	0	0	0	0	0.00029291	0	238635	["Hepatoblastoma|Hereditary_cancer-predisposing_syndrome|Familial_cancer_of_breast|not_specified|not_provided"]	NA	rs878853996	Uncertain_significance	criteria_provided_multiple_submitters_no_conflicts	[51161,1]	[0.9999804542433838,1.9545756616238615E-5]	51162	80.138
chr2:214780652	["T","C"]	BARD1	ENST00000260947	missense_variant	MODERATE	NA	tolerated	benign	ENSP00000260947.4:p.Met408Val	ENST00000260947.9:c.1222A>G	11.47	NA	NA	NA	NA	NA	NA	NA	NA	988332	["Familial_cancer_of_breast"]	NA	rs1694946023	Uncertain_significance	criteria_provided_single_submitter	[51161,1]	[0.9999804542433838,1.9545756616238615E-5]	51162	80.142
chr2:214780727	["T","A"]	BARD1	ENST00000260947	missense_variant	MODERATE	NA	tolerated	benign	ENSP00000260947.4:p.Met383Leu	ENST00000260947.9:c.1147A>T	0.031	NA	NA	NA	NA	NA	NA	NA	NA	450653	["Hereditary_cancer-predisposing_syndrome|Familial_cancer_of_breast"]	["Uncertain_significance(3)|_Likely_benign(1)"]	rs761516178	Conflicting_interpretations_of_pathogenicity	criteria_provided_conflicting_interpretations	[51161,1]	[0.9999804542433838,1.9545756616238615E-5]	51162	80.156
chr2:214780738	["T","C"]	BARD1	ENST00000260947	missense_variant	MODERATE	NA	tolerated	benign	ENSP00000260947.4:p.Lys379Arg	ENST00000260947.9:c.1136A>G	12.51	NA	NA	NA	NA	NA	NA	NA	NA	181814	["Hereditary_cancer-predisposing_syndrome|Familial_cancer_of_breast|not_provided"]	NA	rs750827325	Uncertain_significance	criteria_provided_multiple_submitters_no_conflicts	[51161,1]	[0.9999804542433838,1.9545756616238615E-5]	51162	80.158
chr2:214780747	["G","A"]	BARD1	ENST00000260947	missense_variant	MODERATE	NA	tolerated	benign	ENSP00000260947.4:p.Ser376Leu	ENST00000260947.9:c.1127C>T	12.55	[]	9.0772e-05	0.00020138	0	0	0	0	0	151961	["Hereditary_cancer-predisposing_syndrome|Familial_cancer_of_breast|not_specified|not_provided"]	["Uncertain_significance(5)|_Likely_benign(2)"]	rs587782333	Conflicting_interpretations_of_pathogenicity	criteria_provided_conflicting_interpretations	[51160,2]	[0.9999609084867676,3.909151323247723E-5]	51162	86.259
chr2:214780766	["G","A"]	BARD1	ENST00000260947	missense_variant	MODERATE	NA	tolerated	benign	ENSP00000260947.4:p.Arg370Cys	ENST00000260947.9:c.1108C>T	17.38	[]	2.0948e-05	3.0977e-05	2.3802e-05	0	0	0	0	150953	["Hereditary_cancer-predisposing_syndrome|Familial_cancer_of_breast|not_provided"]	NA	rs587781596	Uncertain_significance	criteria_provided_multiple_submitters_no_conflicts	[51159,1]	[0.9999804534792807,1.954652071931196E-5]	51160	86.255
chr2:214780790	["A","C"]	BARD1	ENST00000260947	missense_variant	MODERATE	NA	tolerated	benign	ENSP00000260947.4:p.Cys362Gly	ENST00000260947.9:c.1084T>G	9.438	[]	6.639e-05	0	0.00020674	0	0	7.9227e-05	0	181815	["Hereditary_cancer-predisposing_syndrome|Familial_cancer_of_breast|not_provided"]	NA	rs141351035	Uncertain_significance	criteria_provided_multiple_submitters_no_conflicts	[49013,1]	[0.999979597665973,2.040233402701269E-5]	49014	85.954
chr2:214780804	["A","G"]	BARD1	ENST00000260947	missense_variant	MODERATE	NA	tolerated	benign	ENSP00000260947.4:p.Ile357Thr	ENST00000260947.9:c.1070T>C	0.979	NA	NA	NA	NA	NA	NA	NA	NA	150892	["Hereditary_cancer-predisposing_syndrome|Familial_cancer_of_breast"]	["Uncertain_significance(2)|_Likely_benign(1)"]	rs587781555	Conflicting_interpretations_of_pathogenicity	criteria_provided_conflicting_interpretations	[51161,1]	[0.9999804542433838,1.9545756616238615E-5]	51162	85.729
chr2:214780814	["A","T"]	BARD1	ENST00000260947	missense_variant	MODERATE	NA	tolerated	benign	ENSP00000260947.4:p.Ser354Thr	ENST00000260947.9:c.1060T>A	2.769	NA	NA	NA	NA	NA	NA	NA	NA	212136	["Malignant_tumor_of_breast|Hereditary_cancer-predisposing_syndrome|Familial_cancer_of_breast"]	NA	rs863224670	Uncertain_significance	criteria_provided_multiple_submitters_no_conflicts	[51161,1]	[0.9999804542433838,1.9545756616238615E-5]	51162	85.728
chr2:214780822	["G","A"]	BARD1	ENST00000260947	missense_variant	MODERATE	NA	tolerated	benign	ENSP00000260947.4:p.Thr351Met	ENST00000260947.9:c.1052C>T	12.14	[]	2.7926e-05	1.5491e-05	7.1388e-05	0	0	0	0	232392	["Malignant_tumor_of_breast|Hereditary_cancer-predisposing_syndrome|Familial_cancer_of_breast|not_provided"]	NA	rs767208122	Uncertain_significance	criteria_provided_multiple_submitters_no_conflicts	[51161,1]	[0.9999804542433838,1.9545756616238615E-5]	51162	78.3
chr2:214780842	["A","T"]	BARD1	ENST00000260947	missense_variant	MODERATE	NA	tolerated	benign	ENSP00000260947.4:p.Ser344Arg	ENST00000260947.9:c.1032T>A	14.98	[]	6.9793e-06	1.5489e-05	0	0	0	0	0	392441	["Hereditary_cancer-predisposing_syndrome|Familial_cancer_of_breast|not_provided"]	NA	rs1060501293	Uncertain_significance	criteria_provided_multiple_submitters_no_conflicts	[51161,1]	[0.9999804542433838,1.9545756616238615E-5]	51162	78.301
chr2:214780858	["C","T"]	BARD1	ENST00000260947	missense_variant	MODERATE	NA	tolerated	benign	ENSP00000260947.4:p.Ser339Asn	ENST00000260947.9:c.1016G>A	15.65	[]	1.3959e-05	1.5484e-05	2.3802e-05	0	0	0	0	179962	["Hereditary_cancer-predisposing_syndrome|Familial_cancer_of_breast|not_specified|not_provided"]	NA	rs201261729	Uncertain_significance	criteria_provided_multiple_submitters_no_conflicts	[51160,2]	[0.9999609084867676,3.909151323247723E-5]	51162	78.294
chr2:214780892	["G","A"]	BARD1	ENST00000260947	missense_variant	MODERATE	NA	tolerated	benign	ENSP00000260947.4:p.Leu328Phe	ENST00000260947.9:c.982C>T	13.1	NA	NA	NA	NA	NA	NA	NA	NA	472645	["Hereditary_cancer-predisposing_syndrome|Familial_cancer_of_breast|not_provided"]	NA	rs1378818781	Uncertain_significance	criteria_provided_multiple_submitters_no_conflicts	[51160,2]	[0.9999609084867676,3.909151323247723E-5]	51162	78.288
chr2:214780896	["A","T"]	BARD1	ENST00000260947	missense_variant	MODERATE	NA	tolerated	benign	ENSP00000260947.4:p.Asn326Lys	ENST00000260947.9:c.978T>A	12.76	NA	NA	NA	NA	NA	NA	NA	NA	432504	["Familial_cancer_of_breast|not_specified"]	NA	rs1553622318	Uncertain_significance	criteria_provided_multiple_submitters_no_conflicts	[51161,1]	[0.9999804542433838,1.9545756616238615E-5]	51162	78.285
chr2:214780909	["C","T"]	BARD1	ENST00000260947	missense_variant	MODERATE	NA	tolerated	benign	ENSP00000260947.4:p.Arg322His	ENST00000260947.9:c.965G>A	15.04	[]	1.3963e-05	1.549e-05	0	0	0	0	0.00046468	392556	["Hereditary_cancer-predisposing_syndrome|Familial_cancer_of_breast|not_specified|not_provided"]	NA	rs774251286	Uncertain_significance	criteria_provided_multiple_submitters_no_conflicts	[51161,1]	[0.9999804542433838,1.9545756616238615E-5]	51162	78.144
chr2:214780910	["G","A"]	BARD1	ENST00000260947	missense_variant	MODERATE	NA	deleterious	possibly_damaging	ENSP00000260947.4:p.Arg322Cys	ENST00000260947.9:c.964C>T	20.4	[]	6.9809e-06	0	2.3791e-05	0	0	0	0	181821	["Hereditary_cancer-predisposing_syndrome|Familial_cancer_of_breast|not_specified"]	NA	rs786203129	Uncertain_significance	criteria_provided_multiple_submitters_no_conflicts	[51161,1]	[0.9999804542433838,1.9545756616238615E-5]	51162	78.143
chr2:214780928	["A","C"]	BARD1	ENST00000260947	missense_variant	MODERATE	NA	tolerated	benign	ENSP00000260947.4:p.Leu316Val	ENST00000260947.9:c.946T>G	8.625	[]	6.9787e-05	0	0.00023786	0	0	0	0	151947	["Hereditary_cancer-predisposing_syndrome|Familial_cancer_of_breast|not_provided"]	NA	rs587782325	Uncertain_significance	criteria_provided_multiple_submitters_no_conflicts	[51161,1]	[0.9999804542433838,1.9545756616238615E-5]	51162	78.138
chr2:214780941	["C","A"]	BARD1	ENST00000260947	missense_variant	MODERATE	NA	tolerated	benign	ENSP00000260947.4:p.Lys311Asn	ENST00000260947.9:c.933G>T	14.65	[]	6.9834e-06	1.549e-05	0	0	0	0	0	392650	["Hereditary_cancer-predisposing_syndrome|Familial_cancer_of_breast"]	NA	rs1060501297	Uncertain_significance	criteria_provided_multiple_submitters_no_conflicts	[51161,1]	[0.9999804542433838,1.9545756616238615E-5]	51162	78.132
chr2:214780945	["G","T"]	BARD1	ENST00000260947	missense_variant	MODERATE	NA	deleterious	possibly_damaging	ENSP00000260947.4:p.Ser310Tyr	ENST00000260947.9:c.929C>A	18.66	NA	NA	NA	NA	NA	NA	NA	NA	482351	["Hereditary_cancer-predisposing_syndrome"]	NA	rs1553622340	Uncertain_significance	criteria_provided_single_submitter	[51161,1]	[0.9999804542433838,1.9545756616238615E-5]	51162	78.128
chr2:214781032	["G","A"]	BARD1	ENST00000260947	missense_variant	MODERATE	NA	tolerated	benign	ENSP00000260947.4:p.Pro281Leu	ENST00000260947.9:c.842C>T	21.6	[]	0.00020942	0	0.00071374	0	0	0	0	181826	["Hereditary_breast_ovarian_cancer_syndrome|Hereditary_cancer-predisposing_syndrome|Familial_cancer_of_breast|not_provided"]	["Uncertain_significance(6)|_Likely_benign(2)"]	rs367890377	Conflicting_interpretations_of_pathogenicity	criteria_provided_conflicting_interpretations	[51160,2]	[0.9999609084867676,3.909151323247723E-5]	51162	78.14
chr2:214781033	["G","A"]	BARD1	ENST00000260947	missense_variant	MODERATE	NA	tolerated	benign	ENSP00000260947.4:p.Pro281Ser	ENST00000260947.9:c.841C>T	22	[]	4.8866e-05	0.00010843	0	0	0	0	0	133206	["Hereditary_breast_ovarian_cancer_syndrome|Hereditary_cancer-predisposing_syndrome|Familial_cancer_of_breast|not_provided"]	NA	rs200059956	Uncertain_significance	criteria_provided_multiple_submitters_no_conflicts	[51160,2]	[0.9999609084867676,3.909151323247723E-5]	51162	78.139
chr2:214781054	["T","C"]	BARD1	ENST00000260947	missense_variant	MODERATE	NA	deleterious	benign	ENSP00000260947.4:p.Ser274Gly	ENST00000260947.9:c.820A>G	19.98	NA	NA	NA	NA	NA	NA	NA	NA	450662	["Familial_cancer_of_breast"]	NA	rs1553622422	Uncertain_significance	criteria_provided_single_submitter	[51161,1]	[0.9999804542433838,1.9545756616238615E-5]	51162	78.141
chr2:214781098	["T","C"]	BARD1	ENST00000260947	missense_variant	MODERATE	NA	deleterious	possibly_damaging	ENSP00000260947.4:p.Asp259Gly	ENST00000260947.9:c.776A>G	24.9	[]	2.0941e-05	4.6463e-05	0	0	0	0	0	133204	["Hereditary_cancer-predisposing_syndrome|Familial_cancer_of_breast|not_specified|not_provided"]	NA	rs587780036	Uncertain_significance	criteria_provided_multiple_submitters_no_conflicts	[51160,2]	[0.9999609084867676,3.909151323247723E-5]	51162	78.141
chr2:214781101	["A","G"]	BARD1	ENST00000260947	missense_variant	MODERATE	NA	tolerated	benign	ENSP00000260947.4:p.Ile258Thr	ENST00000260947.9:c.773T>C	19.06	[]	0.00016056	1.549e-05	0	0.001278	0.0059211	0	0	150589	["Hereditary_breast_ovarian_cancer_syndrome|Hereditary_cancer-predisposing_syndrome|Familial_cancer_of_breast|not_provided"]	["Uncertain_significance(2)|_Benign(5)|_Likely_benign(3)"]	rs146223579	Conflicting_interpretations_of_pathogenicity	criteria_provided_conflicting_interpretations	[51161,1]	[0.9999804542433838,1.9545756616238615E-5]	51162	78.141
chr2:214781110	["T","C"]	BARD1	ENST00000260947	missense_variant	MODERATE	NA	tolerated	possibly_damaging	ENSP00000260947.4:p.Asn255Ser	ENST00000260947.9:c.764A>G	17.25	[]	9.0734e-05	0	0.00023788	0	0	0.00021988	0	244333	["Hereditary_breast_ovarian_cancer_syndrome|Malignant_tumor_of_breast|Hereditary_cancer-predisposing_syndrome|Familial_cancer_of_breast|not_specified|not_provided"]	["Uncertain_significance(7)|_Likely_benign(1)"]	rs138904906	Conflicting_interpretations_of_pathogenicity	criteria_provided_conflicting_interpretations	[51160,2]	[0.9999609084867676,3.909151323247723E-5]	51162	78.142
chr2:214781128	["A","G"]	BARD1	ENST00000260947	missense_variant	MODERATE	NA	tolerated	benign	ENSP00000260947.4:p.Ile249Thr	ENST00000260947.9:c.746T>C	11.16	NA	NA	NA	NA	NA	NA	NA	NA	472594	["Hereditary_cancer-predisposing_syndrome|Familial_cancer_of_breast"]	NA	rs780899747	Uncertain_significance	criteria_provided_multiple_submitters_no_conflicts	[51161,1]	[0.9999804542433838,1.9545756616238615E-5]	51162	78.139
chr2:214781138	["G","T"]	BARD1	ENST00000260947	missense_variant	MODERATE	NA	tolerated	benign	ENSP00000260947.4:p.Pro246Thr	ENST00000260947.9:c.736C>A	13.75	NA	NA	NA	NA	NA	NA	NA	NA	806822	["Hereditary_cancer-predisposing_syndrome|Familial_cancer_of_breast"]	NA	rs927730167	Uncertain_significance	criteria_provided_multiple_submitters_no_conflicts	[51161,1]	[0.9999804542433838,1.9545756616238615E-5]	51162	78.138
chr2:214781158	["A","T"]	BARD1	ENST00000260947	missense_variant	MODERATE	NA	tolerated	benign	ENSP00000260947.4:p.Leu239Gln	ENST00000260947.9:c.716T>A	12.16	[]	5.5827e-05	0.00010841	0	0	0	7.3282e-05	0	133203	["Hereditary_cancer-predisposing_syndrome|Familial_cancer_of_breast|not_specified|not_provided"]	["Uncertain_significance(12)|_Likely_benign(1)"]	rs200359745	Conflicting_interpretations_of_pathogenicity	criteria_provided_conflicting_interpretations	[51157,5]	[0.9999022712169188,9.772878308119307E-5]	51162	78.125
chr2:214781160	["C","G"]	BARD1	ENST00000260947	missense_variant	MODERATE	NA	deleterious	possibly_damaging	ENSP00000260947.4:p.Lys238Asn	ENST00000260947.9:c.714G>C	22	[]	6.9789e-06	1.5488e-05	0	0	0	0	0	616568	["Hereditary_cancer-predisposing_syndrome|Familial_cancer_of_breast"]	NA	rs1559425247	Uncertain_significance	criteria_provided_multiple_submitters_no_conflicts	[51161,1]	[0.9999804542433838,1.9545756616238615E-5]	51162	78.121
chr2:214781165	["G","C"]	BARD1	ENST00000260947	missense_variant	MODERATE	NA	tolerated	benign	ENSP00000260947.4:p.Gln237Glu	ENST00000260947.9:c.709C>G	13.94	[]	4.8872e-05	0.00010844	0	0	0	0	0	133202	["Hereditary_cancer-predisposing_syndrome|Familial_cancer_of_breast|not_provided"]	["Uncertain_significance(5)|_Likely_benign(2)"]	rs587780035	Conflicting_interpretations_of_pathogenicity	criteria_provided_conflicting_interpretations	[51157,5]	[0.9999022712169188,9.772878308119307E-5]	51162	78.12
chr2:214781200	["T","G"]	BARD1	ENST00000260947	missense_variant	MODERATE	NA	tolerated	benign	ENSP00000260947.4:p.Glu225Ala	ENST00000260947.9:c.674A>C	16.55	NA	NA	NA	NA	NA	NA	NA	NA	472692	["Hereditary_cancer-predisposing_syndrome|Familial_cancer_of_breast"]	NA	rs769611057	Uncertain_significance	criteria_provided_multiple_submitters_no_conflicts	[51161,1]	[0.9999804542433838,1.9545756616238615E-5]	51162	78.095
chr2:214781215	["A","G"]	BARD1	ENST00000260947	missense_variant	MODERATE	NA	tolerated	benign	ENSP00000260947.4:p.Leu220Ser	ENST00000260947.9:c.659T>C	17.39	[]	0.00012564	0.00021685	4.7576e-05	0	0	0	0	151939	["Malignant_tumor_of_breast|Hereditary_cancer-predisposing_syndrome|Familial_cancer_of_breast|not_specified|not_provided"]	["Uncertain_significance(8)|_Likely_benign(1)"]	rs138593305	Conflicting_interpretations_of_pathogenicity	criteria_provided_conflicting_interpretations	[51157,5]	[0.9999022712169188,9.772878308119307E-5]	51162	78.047
chr2:214781224	["T","C"]	BARD1	ENST00000260947	missense_variant	MODERATE	NA	tolerated	benign	ENSP00000260947.4:p.Lys217Arg	ENST00000260947.9:c.650A>G	16.48	NA	NA	NA	NA	NA	NA	NA	NA	NA	NA	NA	NA	NA	NA	[51161,1]	[0.9999804542433838,1.9545756616238615E-5]	51162	78.022
chr2:214781230	["T","C"]	BARD1	ENST00000260947	missense_variant	MODERATE	NA	deleterious	probably_damaging	ENSP00000260947.4:p.Asn215Ser	ENST00000260947.9:c.644A>G	24.9	[]	4.187e-05	9.2917e-05	0	0	0	0	0	181833	["Hereditary_cancer-predisposing_syndrome|Familial_cancer_of_breast|not_specified|not_provided"]	NA	rs774929973	Uncertain_significance	criteria_provided_multiple_submitters_no_conflicts	[51160,2]	[0.9999609084867676,3.909151323247723E-5]	51162	78.008
chr2:214781260	["T","C"]	BARD1	ENST00000260947	missense_variant	MODERATE	NA	tolerated	possibly_damaging	ENSP00000260947.4:p.Lys205Arg	ENST00000260947.9:c.614A>G	22.7	[]	1.3959e-05	3.0972e-05	0	0	0	0	0	152115	["Hereditary_cancer-predisposing_syndrome|Familial_cancer_of_breast|not_specified|not_provided"]	NA	rs587782437	Uncertain_significance	criteria_provided_multiple_submitters_no_conflicts	[51147,3]	[0.9999413489736071,5.865102639296188E-5]	51150	77.747
chr2:214781287	["T","C"]	BARD1	ENST00000260947	missense_variant	MODERATE	NA	tolerated	probably_damaging	ENSP00000260947.4:p.Lys196Arg	ENST00000260947.9:c.587A>G	22.6	NA	NA	NA	NA	NA	NA	NA	NA	150848	["Hereditary_cancer-predisposing_syndrome|Familial_cancer_of_breast"]	NA	rs587781520	Uncertain_significance	criteria_provided_multiple_submitters_no_conflicts	[51158,2]	[0.9999609069585613,3.909304143862392E-5]	51160	77.302
chr2:214781293	["C","T"]	BARD1	ENST00000260947	missense_variant	MODERATE	NA	tolerated	benign	ENSP00000260947.4:p.Arg194Lys	ENST00000260947.9:c.581G>A	0.1	[]	4.1903e-05	6.1958e-05	0	0	0.00032895	7.3314e-05	0	152656	["Hereditary_cancer-predisposing_syndrome|Familial_cancer_of_breast|not_specified|not_provided"]	["Uncertain_significance(4)|_Benign(1)|_Likely_benign(1)"]	rs181748854	Conflicting_interpretations_of_pathogenicity	criteria_provided_conflicting_interpretations	[51154,2]	[0.9999609039017906,3.90960982093987E-5]	51156	77.278
chr2:214781294	["T","A"]	BARD1	ENST00000260947	missense_variant	MODERATE	NA	deleterious	benign	ENSP00000260947.4:p.Arg194Trp	ENST00000260947.9:c.580A>T	20.3	[]	6.9791e-06	1.5486e-05	0	0	0	0	0	152612	["Hereditary_cancer-predisposing_syndrome|Familial_cancer_of_breast"]	NA	rs587782806	Uncertain_significance	criteria_provided_multiple_submitters_no_conflicts	[51149,1]	[0.999980449657869,1.9550342130987292E-5]	51150	77.27
chr2:214781354	["T","G"]	BARD1	ENST00000260947	missense_variant	MODERATE	NA	tolerated	benign	ENSP00000260947.4:p.Ser174Arg	ENST00000260947.9:c.520A>C	5.423	[]	6.9792e-06	1.549e-05	0	0	0	0	0	392335	["Familial_cancer_of_breast"]	NA	rs1060501295	Uncertain_significance	criteria_provided_single_submitter	[51160,2]	[0.9999609084867676,3.909151323247723E-5]	51162	77.258
chr2:214781375	["G","A"]	BARD1	ENST00000260947	missense_variant	MODERATE	NA	tolerated	benign	ENSP00000260947.4:p.Pro167Ser	ENST00000260947.9:c.499C>T	13.94	NA	NA	NA	NA	NA	NA	NA	NA	432506	["Hereditary_cancer-predisposing_syndrome|Familial_cancer_of_breast|not_provided"]	NA	rs767584985	Uncertain_significance	criteria_provided_multiple_submitters_no_conflicts	[51156,2]	[0.9999609054302357,3.909456976425974E-5]	51158	77.249
chr2:214781382	["T","G"]	BARD1	ENST00000260947	missense_variant	MODERATE	NA	tolerated	possibly_damaging	ENSP00000260947.4:p.Gln164His	ENST00000260947.9:c.492A>C	17.06	NA	NA	NA	NA	NA	NA	NA	NA	NA	NA	NA	NA	NA	NA	[51161,1]	[0.9999804542433838,1.9545756616238615E-5]	51162	77.252
chr2:214781398	["C","T"]	BARD1	ENST00000260947	missense_variant	MODERATE	NA	tolerated	benign	ENSP00000260947.4:p.Ser159Asn	ENST00000260947.9:c.476G>A	4.389	[]	2.0945e-05	3.0977e-05	2.3793e-05	0	0	0	0	181841	["Hereditary_cancer-predisposing_syndrome|Familial_cancer_of_breast|not_specified|not_provided"]	NA	rs786203226	Uncertain_significance	criteria_provided_multiple_submitters_no_conflicts	[51160,2]	[0.9999609084867676,3.909151323247723E-5]	51162	77.251
chr2:214781422	["C","A"]	BARD1	ENST00000260947	missense_variant	MODERATE	NA	deleterious	probably_damaging	ENSP00000260947.4:p.Ser151Ile	ENST00000260947.9:c.452G>T	25.9	NA	NA	NA	NA	NA	NA	NA	NA	NA	NA	NA	NA	NA	NA	[51159,1]	[0.9999804534792807,1.954652071931196E-5]	51160	77.228
chr2:214781439	["C","T"]	BARD1	ENST00000260947	missense_variant	MODERATE	NA	tolerated	probably_damaging	ENSP00000260947.4:p.Met145Ile	ENST00000260947.9:c.435G>A	23.2	NA	NA	NA	NA	NA	NA	NA	NA	806842	["Hereditary_cancer-predisposing_syndrome|Familial_cancer_of_breast"]	NA	rs1574821505	Uncertain_significance	criteria_provided_multiple_submitters_no_conflicts	[51161,1]	[0.9999804542433838,1.9545756616238615E-5]	51162	77.216
chr2:214781449	["G","A"]	BARD1	ENST00000260947	missense_variant	MODERATE	NA	deleterious	benign	ENSP00000260947.4:p.Ser142Leu	ENST00000260947.9:c.425C>T	23.7	NA	NA	NA	NA	NA	NA	NA	NA	472699	["Hereditary_cancer-predisposing_syndrome|Familial_cancer_of_breast"]	NA	rs1553622692	Uncertain_significance	criteria_provided_multiple_submitters_no_conflicts	[51159,1]	[0.9999804534792807,1.954652071931196E-5]	51160	77.21
chr2:214781470	["T","C"]	BARD1	ENST00000260947	missense_variant	MODERATE	NA	deleterious	benign	ENSP00000260947.4:p.Asp135Gly	ENST00000260947.9:c.404A>G	22.7	NA	NA	NA	NA	NA	NA	NA	NA	1350669	["Familial_cancer_of_breast"]	NA	NA	Uncertain_significance	criteria_provided_single_submitter	[51161,1]	[0.9999804542433838,1.9545756616238615E-5]	51162	77.167
chr2:214781485	["T","G"]	BARD1	ENST00000260947	missense_variant	MODERATE	NA	tolerated	benign	ENSP00000260947.4:p.Lys130Thr	ENST00000260947.9:c.389A>C	1.462	NA	NA	NA	NA	NA	NA	NA	NA	472685	["Hereditary_cancer-predisposing_syndrome|Familial_cancer_of_breast|not_specified"]	["Uncertain_significance(2)|_Likely_benign(2)"]	rs1174079177	Conflicting_interpretations_of_pathogenicity	criteria_provided_conflicting_interpretations	[51159,1]	[0.9999804534792807,1.954652071931196E-5]	51160	76.998
chr2:214781492	["G","A"]	BARD1	ENST00000260947	missense_variant	MODERATE	NA	tolerated	benign	ENSP00000260947.4:p.Pro128Ser	ENST00000260947.9:c.382C>T	0.034	[]	6.9965e-06	1.5503e-05	0	0	0	0	0	238649	["Hereditary_cancer-predisposing_syndrome|Familial_cancer_of_breast|not_provided"]	["Uncertain_significance(3)|_Likely_benign(1)"]	rs878854011	Conflicting_interpretations_of_pathogenicity	criteria_provided_conflicting_interpretations	[51159,3]	[0.9999413627301513,5.863726984871584E-5]	51162	76.933
chr2:214781502	["T","C"]	BARD1	ENST00000260947	synonymous_variant	LOW	NA	NA	NA	ENSP00000260947.4:p.Lys124=	ENST00000260947.9:c.372A>G	8.556	NA	NA	NA	NA	NA	NA	NA	NA	450367	["Familial_cancer_of_breast"]	NA	rs1553622726	Uncertain_significance	criteria_provided_single_submitter	[51141,1]	[0.9999804465996637,1.9553400336318485E-5]	51142	76.535
chr2:214792314	["T","C"]	BARD1	ENST00000260947	missense_variant	MODERATE	NA	tolerated	benign	ENSP00000260947.4:p.His116Arg	ENST00000260947.9:c.347A>G	17.86	[]	6.9829e-06	0	2.3799e-05	0	0	0	0	232431	["Hereditary_cancer-predisposing_syndrome|Familial_cancer_of_breast"]	NA	rs773211367	Uncertain_significance	criteria_provided_multiple_submitters_no_conflicts	[51157,1]	[0.9999804527151178,1.954728488212987E-5]	51158	82.542
chr2:214792336	["T","G"]	BARD1	ENST00000260947	missense_variant	MODERATE	NA	deleterious	benign	ENSP00000260947.4:p.Ser109Arg	ENST00000260947.9:c.325A>C	23.2	[]	6.9893e-06	1.5495e-05	0	0	0	0	0	392672	["Hereditary_cancer-predisposing_syndrome|Familial_cancer_of_breast"]	NA	rs764746353	Uncertain_significance	criteria_provided_multiple_submitters_no_conflicts	[51161,1]	[0.9999804542433838,1.9545756616238615E-5]	51162	82.552
chr2:214792339	["A","G"]	BARD1	ENST00000260947	missense_variant	MODERATE	NA	deleterious	benign	ENSP00000260947.4:p.Cys108Arg	ENST00000260947.9:c.322T>C	23.6	NA	NA	NA	NA	NA	NA	NA	NA	392678	["Familial_cancer_of_breast"]	NA	rs1060501298	Uncertain_significance	criteria_provided_single_submitter	[51161,1]	[0.9999804542433838,1.9545756616238615E-5]	51162	82.552
chr2:214792393	["C","A"]	BARD1	ENST00000260947	missense_variant	MODERATE	NA	deleterious	probably_damaging	ENSP00000260947.4:p.Ala90Ser	ENST00000260947.9:c.268G>T	22.8	NA	NA	NA	NA	NA	NA	NA	NA	806853	["Hereditary_cancer-predisposing_syndrome"]	NA	rs1574839792	Uncertain_significance	criteria_provided_single_submitter	[51161,1]	[0.9999804542433838,1.9545756616238615E-5]	51162	82.555
chr2:214792395	["G","A"]	BARD1	ENST00000260947	missense_variant	MODERATE	NA	deleterious	probably_damaging	ENSP00000260947.4:p.Pro89Leu	ENST00000260947.9:c.266C>T	25	[]	2.1137e-05	3.1063e-05	2.4069e-05	0	0	0	0	181846	["Hereditary_cancer-predisposing_syndrome|Familial_cancer_of_breast|not_provided"]	NA	rs780241203	Uncertain_significance	criteria_provided_multiple_submitters_no_conflicts	[51161,1]	[0.9999804542433838,1.9545756616238615E-5]	51162	82.557
chr2:214792428	["C","G"]	BARD1	ENST00000260947	missense_variant	MODERATE	NA	tolerated	benign	ENSP00000260947.4:p.Cys78Ser	ENST00000260947.9:c.233G>C	21.4	NA	NA	NA	NA	NA	NA	NA	NA	405598	["Hereditary_cancer-predisposing_syndrome|Familial_cancer_of_breast|not_specified|not_provided"]	NA	rs199780731	Uncertain_significance	criteria_provided_multiple_submitters_no_conflicts	[51157,1]	[0.9999804527151178,1.954728488212987E-5]	51158	82.555
chr2:214797064	["C","A"]	BARD1	ENST00000260947	missense_variant	MODERATE	NA	tolerated	possibly_damaging	ENSP00000260947.4:p.Cys71Phe	ENST00000260947.9:c.212G>T	23.4	NA	NA	NA	NA	NA	NA	NA	NA	405600	["Hereditary_cancer-predisposing_syndrome|Familial_cancer_of_breast|not_specified|not_provided"]	NA	rs1064793959	Uncertain_significance	criteria_provided_multiple_submitters_no_conflicts	[51161,1]	[0.9999804542433838,1.9545756616238615E-5]	51162	75.912
chr2:214797103	["C","T"]	BARD1	ENST00000260947	missense_variant	MODERATE	NA	tolerated	benign	ENSP00000260947.4:p.Arg58Lys	ENST00000260947.9:c.173G>A	11.85	[]	6.98e-06	1.5486e-05	0	0	0	0	0	392346	["Hereditary_cancer-predisposing_syndrome|Familial_cancer_of_breast|not_provided"]	NA	rs774009993	Uncertain_significance	criteria_provided_multiple_submitters_no_conflicts	[51159,1]	[0.9999804534792807,1.954652071931196E-5]	51160	75.914
chr2:214797104	["T","C"]	BARD1	ENST00000260947	missense_variant	MODERATE	NA	deleterious	benign	ENSP00000260947.4:p.Arg58Gly	ENST00000260947.9:c.172A>G	22.3	NA	NA	NA	NA	NA	NA	NA	NA	1024124	["Familial_cancer_of_breast"]	NA	rs1695794289	Uncertain_significance	criteria_provided_single_submitter	[51159,1]	[0.9999804534792807,1.954652071931196E-5]	51160	75.914
chr2:214797116	["T","C"]	BARD1	ENST00000260947	missense_variant	MODERATE	NA	tolerated	benign	ENSP00000260947.4:p.Thr54Ala	ENST00000260947.9:c.160A>G	7.446	[]	3.4891e-05	1.5486e-05	4.7562e-05	0	0	0.0001465	0	150688	["Hereditary_cancer-predisposing_syndrome|Familial_cancer_of_breast|not_provided"]	["Uncertain_significance(5)|_Likely_benign(2)"]	rs200254470	Conflicting_interpretations_of_pathogenicity	criteria_provided_conflicting_interpretations	[51161,1]	[0.9999804542433838,1.9545756616238615E-5]	51162	75.91
chr2:214809434	["T","C"]	BARD1	ENST00000260947	missense_variant	MODERATE	NA	tolerated	benign	ENSP00000260947.4:p.Lys46Glu	ENST00000260947.9:c.136A>G	23.2	NA	NA	NA	NA	NA	NA	NA	NA	1309670	["Familial_cancer_of_breast"]	NA	NA	Uncertain_significance	criteria_provided_multiple_submitters_no_conflicts	[51161,1]	[0.9999804542433838,1.9545756616238615E-5]	51162	82.149
chr2:214809437	["C","T"]	BARD1	ENST00000260947	missense_variant	MODERATE	NA	deleterious	benign	ENSP00000260947.4:p.Glu45Lys	ENST00000260947.9:c.133G>A	25.4	NA	NA	NA	NA	NA	NA	NA	NA	517810	["Hereditary_cancer-predisposing_syndrome|Familial_cancer_of_breast|not_specified|not_provided"]	NA	rs1553628365	Uncertain_significance	criteria_provided_multiple_submitters_no_conflicts	[51161,1]	[0.9999804542433838,1.9545756616238615E-5]	51162	82.149
chr2:214809473	["C","G"]	BARD1	ENST00000260947	missense_variant	MODERATE	NA	tolerated	benign	ENSP00000260947.4:p.Ala33Pro	ENST00000260947.9:c.97G>C	16.63	[]	3.4883e-05	7.7426e-05	0	0	0	0	0	152150	["Hereditary_cancer-predisposing_syndrome|Familial_cancer_of_breast|not_specified|not_provided"]	NA	rs587782465	Uncertain_significance	criteria_provided_multiple_submitters_no_conflicts	[51161,1]	[0.9999804542433838,1.9545756616238615E-5]	51162	82.15
chr2:214809475	["C","A"]	BARD1	ENST00000260947	missense_variant	MODERATE	NA	deleterious_low_confidence	possibly_damaging	ENSP00000260947.4:p.Gly32Val	ENST00000260947.9:c.95G>T	22.4	[]	6.9753e-06	0	0	0	0	0	0.00046425	152442	["Hereditary_breast_ovarian_cancer_syndrome|Hereditary_cancer-predisposing_syndrome|Familial_cancer_of_breast|not_specified"]	NA	rs587782675	Uncertain_significance	criteria_provided_multiple_submitters_no_conflicts	[51159,1]	[0.9999804534792807,1.954652071931196E-5]	51160	82.15
chr2:214809479	["G","A"]	BARD1	ENST00000260947	missense_variant	MODERATE	NA	tolerated_low_confidence	benign	ENSP00000260947.4:p.Arg31Cys	ENST00000260947.9:c.91C>T	15.14	NA	NA	NA	NA	NA	NA	NA	NA	405603	["Hereditary_cancer-predisposing_syndrome|Familial_cancer_of_breast|not_provided"]	NA	rs1064795053	Uncertain_significance	criteria_provided_multiple_submitters_no_conflicts	[51161,1]	[0.9999804542433838,1.9545756616238615E-5]	51162	82.151
chr2:214809491	["C","G"]	BARD1	ENST00000260947	missense_variant	MODERATE	NA	tolerated	benign	ENSP00000260947.4:p.Glu27Gln	ENST00000260947.9:c.79G>C	21.7	[]	2.093e-05	3.097e-05	2.378e-05	0	0	0	0	133205	["Hereditary_cancer-predisposing_syndrome|Familial_cancer_of_breast|not_specified|not_provided"]	["Uncertain_significance(5)|_Likely_benign(1)"]	rs587780037	Conflicting_interpretations_of_pathogenicity	criteria_provided_conflicting_interpretations	[51161,1]	[0.9999804542433838,1.9545756616238615E-5]	51162	82.151
chr2:214809497	["CGGG","GGGA"]	BARD1	ENST00000260947	missense_variant	MODERATE	NA	NA	NA	ENSP00000260947.4:p.Pro24_Ala25delinsSerPro	ENST00000260947.9:c.70_73delinsTCCC	NA	NA	NA	NA	NA	NA	NA	NA	NA	NA	NA	NA	NA	NA	NA	[51159,1]	[0.9999804534792807,1.954652071931196E-5]	51160	82.15
chr2:214809498	["G","T"]	BARD1	ENST00000260947	synonymous_variant	LOW	NA	NA	NA	ENSP00000260947.4:p.Pro24=	ENST00000260947.9:c.72C>A	15.68	NA	NA	NA	NA	NA	NA	NA	NA	1041045	["Familial_cancer_of_breast"]	NA	NA	Uncertain_significance	criteria_provided_single_submitter	[51157,1]	[0.9999804527151178,1.954728488212987E-5]	51158	82.154
chr2:214809499	["G","C"]	BARD1	ENST00000260947	missense_variant	MODERATE	NA	deleterious	benign	ENSP00000260947.4:p.Pro24Arg	ENST00000260947.9:c.71C>G	21.9	NA	NA	NA	NA	NA	NA	NA	NA	212142	["Hereditary_cancer-predisposing_syndrome|Familial_cancer_of_breast"]	NA	rs863224674	Uncertain_significance	criteria_provided_multiple_submitters_no_conflicts	[51157,1]	[0.9999804527151178,1.954728488212987E-5]	51158	82.152
chr2:214809513	["C","G"]	BARD1	ENST00000260947	missense_variant	MODERATE	NA	deleterious	benign	ENSP00000260947.4:p.Glu19Asp	ENST00000260947.9:c.57G>C	17.5	[]	6.9769e-06	0	0	0	0	7.3174e-05	0	232456	["Hereditary_cancer-predisposing_syndrome|Familial_cancer_of_breast|not_provided"]	NA	rs730881406	Uncertain_significance	criteria_provided_multiple_submitters_no_conflicts	[51156,2]	[0.9999609054302357,3.909456976425974E-5]	51158	78.262
chr2:214809516	["G","C"]	BARD1	ENST00000260947	missense_variant	MODERATE	NA	deleterious	benign	ENSP00000260947.4:p.Asn18Lys	ENST00000260947.9:c.54C>G	23.5	[]	1.3954e-05	0	0	0.00063857	0	0	0	133197	["Hereditary_cancer-predisposing_syndrome|Familial_cancer_of_breast|not_specified|not_provided"]	NA	rs587780032	Uncertain_significance	criteria_provided_multiple_submitters_no_conflicts	[51158,4]	[0.999921816973535,7.818302646495446E-5]	51162	78.263
chr2:214809521	["C","G"]	BARD1	ENST00000260947	missense_variant	MODERATE	NA	deleterious	benign	ENSP00000260947.4:p.Gly17Arg	ENST00000260947.9:c.49G>C	22.7	NA	NA	NA	NA	NA	NA	NA	NA	212143	["Familial_cancer_of_breast"]	NA	rs746495820	Uncertain_significance	criteria_provided_single_submitter	[51160,2]	[0.9999609084867676,3.909151323247723E-5]	51162	78.265
chr2:214809529	["A","ATCCTCGGCTGCCGGT"]	BARD1	ENST00000260947	inframe_insertion	MODERATE	NA	NA	NA	ENSP00000260947.4:p.Asn9_Arg13dup	ENST00000260947.9:c.26_40dup	NA	[]	6.9784e-06	1.5486e-05	0	0	0	0	0	232460	["Hereditary_cancer-predisposing_syndrome|Familial_cancer_of_breast"]	NA	rs587781979	Uncertain_significance	criteria_provided_multiple_submitters_no_conflicts	[51161,1]	[0.9999804542433838,1.9545756616238615E-5]	51162	78.263
chr2:214809571	["G","C"]	BARD1	ENST00000260947	5_prime_UTR_variant	MODIFIER	NA	NA	NA	NA	ENST00000260947.9:c.-2C>G	15.23	[]	6.9765e-06	0	0	0	0	7.3153e-05	0	232465	["Hereditary_cancer-predisposing_syndrome|not_provided"]	NA	rs876659743	Uncertain_significance	criteria_provided_multiple_submitters_no_conflicts	[51159,1]	[0.9999804534792807,1.954652071931196E-5]	51160	78.255
chr5:56815800	["A","C"]	MAP3K1	ENST00000399503	missense_variant	MODERATE	NA	tolerated_low_confidence	benign	ENSP00000382423.3:p.Gln76Pro	ENST00000399503.4:c.227A>C	16.81	NA	NA	NA	NA	NA	NA	NA	NA	NA	NA	NA	NA	NA	NA	[47150,2]	[0.9999575839837123,4.241601628775026E-5]	47152	19.398
chr5:56815801	["G","C"]	MAP3K1	ENST00000399503	missense_variant	MODERATE	NA	deleterious_low_confidence	benign	ENSP00000382423.3:p.Gln76His	ENST00000399503.4:c.228G>C	22.1	[]	0.0001265	0	0.0003575	0	0	0.00014756	0.00046685	NA	NA	NA	NA	NA	NA	[47215,1]	[0.9999788207387327,2.1179261267366996E-5]	47216	19.561
chr5:56815821	["C","T"]	MAP3K1	ENST00000399503	missense_variant	MODERATE	NA	deleterious_low_confidence	benign	ENSP00000382423.3:p.Ser83Leu	ENST00000399503.4:c.248C>T	22.4	NA	NA	NA	NA	NA	NA	NA	NA	1328059	["not_specified"]	NA	NA	Uncertain_significance	criteria_provided_single_submitter	[48435,3]	[0.9999380651554565,6.19348445435402E-5]	48438	21.736
chr5:56856601	["C","T"]	MAP3K1	ENST00000399503	missense_variant	MODERATE	NA	deleterious_low_confidence	possibly_damaging	ENSP00000382423.3:p.Arg162Cys	ENST00000399503.4:c.484C>T	28.3	[]	5.5895e-05	3.0976e-05	9.5347e-05	0	0	7.3346e-05	0	NA	NA	NA	NA	NA	NA	[51149,1]	[0.999980449657869,1.9550342130987292E-5]	51150	60.581
chr5:56856643	["A","G"]	MAP3K1	ENST00000399503	missense_variant	MODERATE	NA	deleterious_low_confidence	possibly_damaging	ENSP00000382423.3:p.Met176Val	ENST00000399503.4:c.526A>G	24.5	NA	NA	NA	NA	NA	NA	NA	NA	NA	NA	NA	NA	NA	NA	[51161,1]	[0.9999804542433838,1.9545756616238615E-5]	51162	60.822
chr5:56856652	["C","G"]	MAP3K1	ENST00000399503	missense_variant	MODERATE	NA	deleterious_low_confidence	probably_damaging	ENSP00000382423.3:p.Arg179Gly	ENST00000399503.4:c.535C>G	26	NA	NA	NA	NA	NA	NA	NA	NA	NA	NA	NA	NA	NA	NA	[51159,1]	[0.9999804534792807,1.954652071931196E-5]	51160	60.826
chr5:56856652	["C","T"]	MAP3K1	ENST00000399503	missense_variant	MODERATE	NA	deleterious_low_confidence	probably_damaging	ENSP00000382423.3:p.Arg179Cys	ENST00000399503.4:c.535C>T	27.6	[]	6.9836e-06	1.5488e-05	0	0	0	0	0	NA	NA	NA	NA	NA	NA	[51159,1]	[0.9999804534792807,1.954652071931196E-5]	51160	60.826
chr5:56856653	["G","T"]	MAP3K1	ENST00000399503	missense_variant	MODERATE	NA	deleterious_low_confidence	probably_damaging	ENSP00000382423.3:p.Arg179Leu	ENST00000399503.4:c.536G>T	26	NA	NA	NA	NA	NA	NA	NA	NA	NA	NA	NA	NA	NA	NA	[51159,1]	[0.9999804534792807,1.954652071931196E-5]	51160	60.828
chr5:56856677	["A","G"]	MAP3K1	ENST00000399503	missense_variant	MODERATE	NA	deleterious_low_confidence	probably_damaging	ENSP00000382423.3:p.Glu187Gly	ENST00000399503.4:c.560A>G	27.7	NA	NA	NA	NA	NA	NA	NA	NA	NA	NA	NA	NA	NA	NA	[51159,1]	[0.9999804534792807,1.954652071931196E-5]	51160	60.833
chr5:56856691	["A","G"]	MAP3K1	ENST00000399503	missense_variant	MODERATE	NA	deleterious_low_confidence	probably_damaging	ENSP00000382423.3:p.Thr192Ala	ENST00000399503.4:c.574A>G	25.5	NA	NA	NA	NA	NA	NA	NA	NA	NA	NA	NA	NA	NA	NA	[51157,1]	[0.9999804527151178,1.954728488212987E-5]	51158	60.831
chr5:56856691	["A","T"]	MAP3K1	ENST00000399503	missense_variant	MODERATE	NA	deleterious_low_confidence	probably_damaging	ENSP00000382423.3:p.Thr192Ser	ENST00000399503.4:c.574A>T	25	[]	6.9788e-06	1.5487e-05	0	0	0	0	0	NA	NA	NA	NA	NA	NA	[51157,1]	[0.9999804527151178,1.954728488212987E-5]	51158	60.831
chr5:56856713	["A","G"]	MAP3K1	ENST00000399503	missense_variant	MODERATE	NA	deleterious_low_confidence	possibly_damaging	ENSP00000382423.3:p.His199Arg	ENST00000399503.4:c.596A>G	24.2	NA	NA	NA	NA	NA	NA	NA	NA	NA	NA	NA	NA	NA	NA	[51159,1]	[0.9999804534792807,1.954652071931196E-5]	51160	60.824
chr5:56856731	["G","A"]	MAP3K1	ENST00000399503	missense_variant	MODERATE	NA	tolerated_low_confidence	benign	ENSP00000382423.3:p.Arg205Lys	ENST00000399503.4:c.614G>A	22	[]	6.9774e-06	0	0	0.00031928	0	0	0	455034	["46","XY_sex_reversal_6"]	NA	rs768329767	Uncertain_significance	criteria_provided_single_submitter	[51156,2]	[0.9999609054302357,3.909456976425974E-5]	51158	60.805
chr5:56859724	["C","G"]	MAP3K1	ENST00000399503	missense_variant	MODERATE	NA	deleterious_low_confidence	benign	ENSP00000382423.3:p.Pro215Ala	ENST00000399503.4:c.643C>G	22.7	[]	1.3974e-05	3.0981e-05	0	0	0	0	0	NA	NA	NA	NA	NA	NA	[51156,2]	[0.9999609054302357,3.909456976425974E-5]	51158	63.939
chr5:56859727	["A","G"]	MAP3K1	ENST00000399503	missense_variant	MODERATE	NA	tolerated_low_confidence	benign	ENSP00000382423.3:p.Ile216Val	ENST00000399503.4:c.646A>G	21.7	NA	NA	NA	NA	NA	NA	NA	NA	NA	NA	NA	NA	NA	NA	[51153,1]	[0.9999804511866129,1.9548813387027406E-5]	51154	63.989
chr5:56859797	["G","A"]	MAP3K1	ENST00000399503	missense_variant	MODERATE	NA	tolerated_low_confidence	benign	ENSP00000382423.3:p.Ser239Asn	ENST00000399503.4:c.716G>A	7.341	NA	NA	NA	NA	NA	NA	NA	NA	NA	NA	NA	NA	NA	NA	[51159,1]	[0.9999804534792807,1.954652071931196E-5]	51160	64.512
chr5:56859798	["T","G"]	MAP3K1	ENST00000399503	missense_variant	MODERATE	NA	tolerated_low_confidence	benign	ENSP00000382423.3:p.Ser239Arg	ENST00000399503.4:c.717T>G	2.125	NA	NA	NA	NA	NA	NA	NA	NA	NA	NA	NA	NA	NA	NA	[51157,1]	[0.9999804527151178,1.954728488212987E-5]	51158	64.512
chr5:56859826	["C","G"]	MAP3K1	ENST00000399503	missense_variant	MODERATE	NA	deleterious_low_confidence	probably_damaging	ENSP00000382423.3:p.Arg249Gly	ENST00000399503.4:c.745C>G	24.8	NA	NA	NA	NA	NA	NA	NA	NA	NA	NA	NA	NA	NA	NA	[51155,1]	[0.9999804519508954,1.954804910469935E-5]	51156	64.556
chr5:56859826	["C","T"]	MAP3K1	ENST00000399503	missense_variant	MODERATE	NA	deleterious_low_confidence	probably_damaging	ENSP00000382423.3:p.Arg249Cys	ENST00000399503.4:c.745C>T	25.9	[]	2.0937e-05	1.5486e-05	4.7574e-05	0	0	0	0	NA	NA	NA	NA	NA	NA	[51155,1]	[0.9999804519508954,1.954804910469935E-5]	51156	64.557
chr5:56859827	["G","A"]	MAP3K1	ENST00000399503	missense_variant	MODERATE	NA	tolerated_low_confidence	probably_damaging	ENSP00000382423.3:p.Arg249His	ENST00000399503.4:c.746G>A	23.7	[]	1.3959e-05	3.0975e-05	0	0	0	0	0	NA	NA	NA	NA	NA	NA	[51156,2]	[0.9999609054302357,3.909456976425974E-5]	51158	64.556
chr5:56859832	["C","T"]	MAP3K1	ENST00000399503	missense_variant	MODERATE	NA	tolerated_low_confidence	probably_damaging	ENSP00000382423.3:p.Pro251Ser	ENST00000399503.4:c.751C>T	23.2	NA	NA	NA	NA	NA	NA	NA	NA	NA	NA	NA	NA	NA	NA	[51157,1]	[0.9999804527151178,1.954728488212987E-5]	51158	64.554
chr5:56859851	["C","T"]	MAP3K1	ENST00000399503	missense_variant	MODERATE	NA	tolerated_low_confidence	benign	ENSP00000382423.3:p.Pro257Leu	ENST00000399503.4:c.770C>T	19.52	[]	0.00011169	1.5489e-05	0	0	0.0049213	0	0	213561	["46","XY_sex_reversal_6|not_specified"]	["Likely_pathogenic(1)|_Uncertain_significance(1)|_Benign(1)"]	rs56160159	Conflicting_interpretations_of_pathogenicity	criteria_provided_conflicting_interpretations	[51161,1]	[0.9999804542433838,1.9545756616238615E-5]	51162	64.465
chr5:56859886	["G","A"]	MAP3K1	ENST00000399503	missense_variant	MODERATE	NA	tolerated	benign	ENSP00000382423.3:p.Val269Ile	ENST00000399503.4:c.805G>A	22.5	[]	6.979e-06	1.5486e-05	0	0	0	0	0	NA	NA	NA	NA	NA	NA	[51159,1]	[0.9999804534792807,1.954652071931196E-5]	51160	64.397
chr5:56859905	["C","T"]	MAP3K1	ENST00000399503	missense_variant	MODERATE	NA	deleterious_low_confidence	probably_damaging	ENSP00000382423.3:p.Ser275Phe	ENST00000399503.4:c.824C>T	24.7	NA	NA	NA	NA	NA	NA	NA	NA	NA	NA	NA	NA	NA	NA	[51161,1]	[0.9999804542433838,1.9545756616238615E-5]	51162	64.279
chr5:56864762	["G","A"]	MAP3K1	ENST00000399503	missense_variant	MODERATE	NA	deleterious	probably_damaging	ENSP00000382423.3:p.Arg288Gln	ENST00000399503.4:c.863G>A	26.4	[]	6.9874e-06	1.5495e-05	0	0	0	0	0	NA	NA	NA	NA	NA	NA	[51160,2]	[0.9999609084867676,3.909151323247723E-5]	51162	70.628
chr5:56864794	["T","C"]	MAP3K1	ENST00000399503	missense_variant	MODERATE	NA	deleterious	possibly_damaging	ENSP00000382423.3:p.Tyr299His	ENST00000399503.4:c.895T>C	25.4	NA	NA	NA	NA	NA	NA	NA	NA	NA	NA	NA	NA	NA	NA	[51161,1]	[0.9999804542433838,1.9545756616238615E-5]	51162	70.728
chr5:56864798	["G","T"]	MAP3K1	ENST00000399503	missense_variant	MODERATE	NA	deleterious	probably_damaging	ENSP00000382423.3:p.Ser300Ile	ENST00000399503.4:c.899G>T	26.9	NA	NA	NA	NA	NA	NA	NA	NA	NA	NA	NA	NA	NA	NA	[51161,1]	[0.9999804542433838,1.9545756616238615E-5]	51162	70.733
chr5:56864836	["C","G"]	MAP3K1	ENST00000399503	missense_variant	MODERATE	NA	deleterious	probably_damaging	ENSP00000382423.3:p.Arg313Gly	ENST00000399503.4:c.937C>G	24.9	[]	1.3967e-05	1.5491e-05	2.3815e-05	0	0	0	0	NA	NA	NA	NA	NA	NA	[51157,3]	[0.9999413604378421,5.863956215793589E-5]	51160	70.776
chr5:56864837	["G","A"]	MAP3K1	ENST00000399503	missense_variant	MODERATE	NA	deleterious	probably_damaging	ENSP00000382423.3:p.Arg313Gln	ENST00000399503.4:c.938G>A	25.4	[]	1.397e-05	0	4.7651e-05	0	0	0	0	NA	NA	NA	NA	NA	NA	[51159,3]	[0.9999413627301513,5.863726984871584E-5]	51162	70.78
chr5:56864904	["C","G"]	MAP3K1	ENST00000399503	missense_variant	MODERATE	NA	tolerated	benign	ENSP00000382423.3:p.Asp335Glu	ENST00000399503.4:c.1005C>G	20.5	[]	6.9841e-06	0	0	0	0	0	0	NA	NA	NA	NA	NA	NA	[51160,2]	[0.9999609084867676,3.909151323247723E-5]	51162	70.753
chr5:56865352	["G","A"]	MAP3K1	ENST00000399503	missense_variant	MODERATE	NA	deleterious	benign	ENSP00000382423.3:p.Ala350Thr	ENST00000399503.4:c.1048G>A	23.5	NA	NA	NA	NA	NA	NA	NA	NA	NA	NA	NA	NA	NA	NA	[51157,1]	[0.9999804527151178,1.954728488212987E-5]	51158	59.803
chr5:56865355	["C","T"]	MAP3K1	ENST00000399503	missense_variant	MODERATE	NA	deleterious	probably_damaging	ENSP00000382423.3:p.Arg351Cys	ENST00000399503.4:c.1051C>T	29.8	[]	3.4904e-05	0	0.00011895	0	0	0	0	NA	NA	NA	NA	NA	NA	[51153,1]	[0.9999804511866129,1.9548813387027406E-5]	51154	59.81
chr5:56865362	["C","T"]	MAP3K1	ENST00000399503	missense_variant	MODERATE	NA	tolerated	benign	ENSP00000382423.3:p.Thr353Ile	ENST00000399503.4:c.1058C>T	21.2	NA	NA	NA	NA	NA	NA	NA	NA	NA	NA	NA	NA	NA	NA	[51157,1]	[0.9999804527151178,1.954728488212987E-5]	51158	59.824
chr5:56865420	["C","A"]	MAP3K1	ENST00000399503	missense_variant	MODERATE	NA	deleterious	probably_damaging	ENSP00000382423.3:p.Asp372Glu	ENST00000399503.4:c.1116C>A	22.9	[]	2.0956e-05	4.6474e-05	0	0	0	0	0	NA	NA	NA	NA	NA	NA	[51146,2]	[0.9999608977868147,3.910221318526629E-5]	51148	59.785
chr5:56865424	["A","T"]	MAP3K1	ENST00000399503	missense_variant	MODERATE	NA	tolerated	benign	ENSP00000382423.3:p.Met374Leu	ENST00000399503.4:c.1120A>T	21.8	[]	2.7914e-05	3.0972e-05	4.7565e-05	0	0	0	0	NA	NA	NA	NA	NA	NA	[51157,1]	[0.9999804527151178,1.954728488212987E-5]	51158	59.703
chr5:56865829	["G","A"]	MAP3K1	ENST00000399503	missense_variant	MODERATE	NA	deleterious	probably_damaging	ENSP00000382423.3:p.Val385Ile	ENST00000399503.4:c.1153G>A	32	NA	NA	NA	NA	NA	NA	NA	NA	NA	NA	NA	NA	NA	NA	[51161,1]	[0.9999804542433838,1.9545756616238615E-5]	51162	80.088
chr5:56865850	["T","C"]	MAP3K1	ENST00000399503	missense_variant	MODERATE	NA	deleterious	probably_damaging	ENSP00000382423.3:p.Tyr392His	ENST00000399503.4:c.1174T>C	27.5	NA	NA	NA	NA	NA	NA	NA	NA	NA	NA	NA	NA	NA	NA	[51161,1]	[0.9999804542433838,1.9545756616238615E-5]	51162	80.119
chr5:56865906	["G","T"]	MAP3K1	ENST00000399503	missense_variant	MODERATE	NA	deleterious	probably_damaging	ENSP00000382423.3:p.Lys410Asn	ENST00000399503.4:c.1230G>T	25.3	[]	6.9793e-06	1.5485e-05	0	0	0	0	0	NA	NA	NA	NA	NA	NA	[51159,1]	[0.9999804534792807,1.954652071931196E-5]	51160	80.183
chr5:56871954	["G","T"]	MAP3K1	ENST00000399503	missense_variant	MODERATE	NA	deleterious	benign	ENSP00000382423.3:p.Gly449Val	ENST00000399503.4:c.1346G>T	23.1	[]	6.9831e-06	1.5494e-05	0	0	0	0	0	NA	NA	NA	NA	NA	NA	[51157,1]	[0.9999804527151178,1.954728488212987E-5]	51158	70.568
chr5:56871981	["T","C"]	MAP3K1	ENST00000399503	missense_variant	MODERATE	NA	deleterious	possibly_damaging	ENSP00000382423.3:p.Val458Ala	ENST00000399503.4:c.1373T>C	24.8	NA	NA	NA	NA	NA	NA	NA	NA	NA	NA	NA	NA	NA	NA	[51159,1]	[0.9999804534792807,1.954652071931196E-5]	51160	70.605
chr5:56872023	["T","TGTCATACGCGAAAGC"]	MAP3K1	ENST00000399503	inframe_insertion	MODERATE	NA	NA	NA	ENSP00000382423.3:p.Ser473_Ile474insTyrAlaLysAlaSer	ENST00000399503.4:c.1419_1420insTACGCGAAAGCGTCA	NA	NA	NA	NA	NA	NA	NA	NA	NA	NA	NA	NA	NA	NA	NA	[51150,2]	[0.9999609008445418,3.9099155458242104E-5]	51152	70.572
chr5:56872026	["C","T"]	MAP3K1	ENST00000399503	missense_variant	MODERATE	NA	deleterious	possibly_damaging	ENSP00000382423.3:p.Ser473Leu	ENST00000399503.4:c.1418C>T	24.6	NA	NA	NA	NA	NA	NA	NA	NA	NA	NA	NA	NA	NA	NA	[51154,2]	[0.9999609039017906,3.90960982093987E-5]	51156	70.567
chr5:56872829	["G","A"]	MAP3K1	ENST00000399503	missense_variant	MODERATE	NA	deleterious	possibly_damaging	ENSP00000382423.3:p.Glu504Lys	ENST00000399503.4:c.1510G>A	27.2	[]	7.6816e-05	0.00017043	0	0	0	0	0	918973	["46","XY_sex_reversal_6"]	NA	rs764525244	Uncertain_significance	criteria_provided_single_submitter	[51141,5]	[0.9999022406444297,9.775935557032807E-5]	51146	68.638
chr5:56872835	["T","G"]	MAP3K1	ENST00000399503	missense_variant	MODERATE	NA	tolerated	benign	ENSP00000382423.3:p.Ser506Ala	ENST00000399503.4:c.1516T>G	22.4	NA	NA	NA	NA	NA	NA	NA	NA	NA	NA	NA	NA	NA	NA	[51161,1]	[0.9999804542433838,1.9545756616238615E-5]	51162	69.266
chr5:56872857	["C","T"]	MAP3K1	ENST00000399503	missense_variant	MODERATE	NA	deleterious	benign	ENSP00000382423.3:p.Ser513Phe	ENST00000399503.4:c.1538C>T	22.6	NA	NA	NA	NA	NA	NA	NA	NA	NA	NA	NA	NA	NA	NA	[51159,1]	[0.9999804534792807,1.954652071931196E-5]	51160	69.428
chr5:56872898	["C","T"]	MAP3K1	ENST00000399503	missense_variant	MODERATE	NA	tolerated	benign	ENSP00000382423.3:p.Pro527Ser	ENST00000399503.4:c.1579C>T	11.86	NA	NA	NA	NA	NA	NA	NA	NA	NA	NA	NA	NA	NA	NA	[51149,1]	[0.999980449657869,1.9550342130987292E-5]	51150	70.319
chr5:56872943	["A","G"]	MAP3K1	ENST00000399503	missense_variant	MODERATE	NA	tolerated	benign	ENSP00000382423.3:p.Thr542Ala	ENST00000399503.4:c.1624A>G	21.6	[]	1.3959e-05	3.0979e-05	0	0	0	0	0	NA	NA	NA	NA	NA	NA	[51159,1]	[0.9999804534792807,1.954652071931196E-5]	51160	70.272
chr5:56872961	["C","G"]	MAP3K1	ENST00000399503	missense_variant	MODERATE	NA	tolerated	benign	ENSP00000382423.3:p.Gln548Glu	ENST00000399503.4:c.1642C>G	22.2	[]	6.9793e-06	1.549e-05	0	0	0	0	0	NA	NA	NA	NA	NA	NA	[51161,1]	[0.9999804542433838,1.9545756616238615E-5]	51162	70.231
chr5:56872991	["G","A"]	MAP3K1	ENST00000399503	missense_variant	MODERATE	NA	deleterious	probably_damaging	ENSP00000382423.3:p.Glu558Lys	ENST00000399503.4:c.1672G>A	29.4	NA	NA	NA	NA	NA	NA	NA	NA	NA	NA	NA	NA	NA	NA	[51147,1]	[0.9999804488934073,1.9551106592633144E-5]	51148	69.908
chr5:56875076	["G","A"]	MAP3K1	ENST00000399503	stop_gained	HIGH	LC	NA	NA	ENSP00000382423.3:p.Trp577Ter	ENST00000399503.4:c.1731G>A	40	NA	NA	NA	NA	NA	NA	NA	NA	NA	NA	NA	NA	NA	NA	[51161,1]	[0.9999804542433838,1.9545756616238615E-5]	51162	65.295
chr5:56875102	["G","A"]	MAP3K1	ENST00000399503	missense_variant	MODERATE	NA	tolerated	probably_damaging	ENSP00000382423.3:p.Arg586His	ENST00000399503.4:c.1757G>A	24.3	[]	3.4897e-05	6.1944e-05	2.3788e-05	0	0	0	0	NA	NA	NA	NA	NA	NA	[51159,3]	[0.9999413627301513,5.863726984871584E-5]	51162	65.32
chr5:56875120	["G","A"]	MAP3K1	ENST00000399503	missense_variant	MODERATE	NA	deleterious	possibly_damaging	ENSP00000382423.3:p.Ser592Asn	ENST00000399503.4:c.1775G>A	26.1	[]	6.9768e-06	1.5485e-05	0	0	0	0	0	NA	NA	NA	NA	NA	NA	[51159,1]	[0.9999804534792807,1.954652071931196E-5]	51160	65.351
chr5:56875140	["A","C"]	MAP3K1	ENST00000399503	missense_variant	MODERATE	NA	tolerated	benign	ENSP00000382423.3:p.Asn599His	ENST00000399503.4:c.1795A>C	22.8	[]	6.9826e-06	1.5487e-05	0	0	0	0	0	NA	NA	NA	NA	NA	NA	[51161,1]	[0.9999804542433838,1.9545756616238615E-5]	51162	65.375
chr5:56875146	["G","A"]	MAP3K1	ENST00000399503	missense_variant	MODERATE	NA	deleterious	benign	ENSP00000382423.3:p.Glu601Lys	ENST00000399503.4:c.1801G>A	25.4	[]	2.0936e-05	0	0	0.00095847	0	0	0	NA	NA	NA	NA	NA	NA	[51161,1]	[0.9999804542433838,1.9545756616238615E-5]	51162	65.41
chr5:56875186	["C","T"]	MAP3K1	ENST00000399503	missense_variant	MODERATE	NA	tolerated	benign	ENSP00000382423.3:p.Pro614Leu	ENST00000399503.4:c.1841C>T	10.42	NA	NA	NA	NA	NA	NA	NA	NA	NA	NA	NA	NA	NA	NA	[51160,2]	[0.9999609084867676,3.909151323247723E-5]	51162	65.403
chr5:56875191	["G","C"]	MAP3K1	ENST00000399503	missense_variant	MODERATE	NA	tolerated	benign	ENSP00000382423.3:p.Gly616Arg	ENST00000399503.4:c.1846G>C	15.19	[]	1.3958e-05	3.0982e-05	0	0	0	0	0	1328859	["not_specified"]	NA	NA	Uncertain_significance	criteria_provided_single_submitter	[51048,4]	[0.9999216485152393,7.835148476063621E-5]	51052	65.427
chr5:56875198	["C","A"]	MAP3K1	ENST00000399503	missense_variant	MODERATE	NA	deleterious	benign	ENSP00000382423.3:p.Ala618Asp	ENST00000399503.4:c.1853C>A	21.3	NA	NA	NA	NA	NA	NA	NA	NA	NA	NA	NA	NA	NA	NA	[51161,1]	[0.9999804542433838,1.9545756616238615E-5]	51162	65.443
chr5:56875221	["A","G"]	MAP3K1	ENST00000399503	missense_variant	MODERATE	NA	tolerated	benign	ENSP00000382423.3:p.Ser626Gly	ENST00000399503.4:c.1876A>G	17.64	NA	NA	NA	NA	NA	NA	NA	NA	NA	NA	NA	NA	NA	NA	[51161,1]	[0.9999804542433838,1.9545756616238615E-5]	51162	65.445
chr5:56875228	["C","T"]	MAP3K1	ENST00000399503	missense_variant	MODERATE	NA	deleterious	possibly_damaging	ENSP00000382423.3:p.Ser628Leu	ENST00000399503.4:c.1883C>T	23.8	[]	6.9807e-06	0	0	0	0	7.3292e-05	0	NA	NA	NA	NA	NA	NA	[51161,1]	[0.9999804542433838,1.9545756616238615E-5]	51162	65.441
chr5:56875237	["T","C"]	MAP3K1	ENST00000399503	missense_variant	MODERATE	NA	deleterious	probably_damaging	ENSP00000382423.3:p.Val631Ala	ENST00000399503.4:c.1892T>C	25.2	NA	NA	NA	NA	NA	NA	NA	NA	NA	NA	NA	NA	NA	NA	[51159,1]	[0.9999804534792807,1.954652071931196E-5]	51160	65.428
chr5:56875266	["A","G"]	MAP3K1	ENST00000399503	missense_variant	MODERATE	NA	deleterious	benign	ENSP00000382423.3:p.Met641Val	ENST00000399503.4:c.1921A>G	22.9	[]	6.2808e-05	1.5488e-05	0.00019023	0	0	0	0	1444043	["46","XY_sex_reversal_6"]	NA	NA	Uncertain_significance	criteria_provided_single_submitter	[51159,3]	[0.9999413627301513,5.863726984871584E-5]	51162	65.398
chr5:56875299	["G","A"]	MAP3K1	ENST00000399503	missense_variant	MODERATE	NA	tolerated	probably_damaging	ENSP00000382423.3:p.Val652Ile	ENST00000399503.4:c.1954G>A	23.8	[]	1.396e-05	3.0973e-05	0	0	0	0	0	NA	NA	NA	NA	NA	NA	[51158,2]	[0.9999609069585613,3.909304143862392E-5]	51160	65.267
chr5:56879023	["T","C"]	MAP3K1	ENST00000399503	missense_variant	MODERATE	NA	tolerated	benign	ENSP00000382423.3:p.Leu670Ser	ENST00000399503.4:c.2009T>C	21.2	NA	NA	NA	NA	NA	NA	NA	NA	NA	NA	NA	NA	NA	NA	[51160,2]	[0.9999609084867676,3.909151323247723E-5]	51162	69.089
chr5:56879026	["C","T"]	MAP3K1	ENST00000399503	missense_variant	MODERATE	NA	tolerated	benign	ENSP00000382423.3:p.Ala671Val	ENST00000399503.4:c.2012C>T	21.6	[]	0.0002165	3.0979e-05	0.00061931	0	0.00065574	7.3228e-05	0	NA	NA	NA	NA	NA	NA	[51156,4]	[0.9999218139171228,7.818608287724784E-5]	51160	69.093
chr5:56879032	["G","A"]	MAP3K1	ENST00000399503	missense_variant	MODERATE	NA	tolerated	benign	ENSP00000382423.3:p.Arg673Lys	ENST00000399503.4:c.2018G>A	22.3	NA	NA	NA	NA	NA	NA	NA	NA	NA	NA	NA	NA	NA	NA	[51161,1]	[0.9999804542433838,1.9545756616238615E-5]	51162	69.103
chr5:56879046	["A","G"]	MAP3K1	ENST00000399503	missense_variant	MODERATE	NA	deleterious	benign	ENSP00000382423.3:p.Arg678Gly	ENST00000399503.4:c.2032A>G	24.4	[]	1.3954e-05	3.0969e-05	0	0	0	0	0	NA	NA	NA	NA	NA	NA	[51160,2]	[0.9999609084867676,3.909151323247723E-5]	51162	69.106
chr5:56879094	["G","A"]	MAP3K1	ENST00000399503	missense_variant	MODERATE	NA	deleterious	possibly_damaging	ENSP00000382423.3:p.Ala694Thr	ENST00000399503.4:c.2080G>A	27.5	[]	1.3956e-05	3.0969e-05	0	0	0	0	0	NA	NA	NA	NA	NA	NA	[51159,1]	[0.9999804534792807,1.954652071931196E-5]	51160	68.987
chr5:56880730	["A","G"]	MAP3K1	ENST00000399503	missense_variant	MODERATE	NA	tolerated	benign	ENSP00000382423.3:p.Ile703Val	ENST00000399503.4:c.2107A>G	20.9	[]	6.9791e-06	1.5487e-05	0	0	0	0	0	NA	NA	NA	NA	NA	NA	[51155,1]	[0.9999804519508954,1.954804910469935E-5]	51156	66.04
chr5:56880732	["A","G"]	MAP3K1	ENST00000399503	missense_variant	MODERATE	NA	deleterious	benign	ENSP00000382423.3:p.Ile703Met	ENST00000399503.4:c.2109A>G	23.5	[]	5.5844e-05	0	0.00016656	0	0	0	0.00046425	NA	NA	NA	NA	NA	NA	[51155,1]	[0.9999804519508954,1.954804910469935E-5]	51156	66.048
chr5:56880757	["G","A"]	MAP3K1	ENST00000399503	missense_variant	MODERATE	NA	deleterious	probably_damaging	ENSP00000382423.3:p.Gly712Ser	ENST00000399503.4:c.2134G>A	27.9	NA	NA	NA	NA	NA	NA	NA	NA	NA	NA	NA	NA	NA	NA	[51149,1]	[0.999980449657869,1.9550342130987292E-5]	51150	66.232
chr5:56881085	["T","C"]	MAP3K1	ENST00000399503	missense_variant	MODERATE	NA	tolerated	possibly_damaging	ENSP00000382423.3:p.Ser728Pro	ENST00000399503.4:c.2182T>C	24.9	[]	3.4886e-05	7.7428e-05	0	0	0	0	0	NA	NA	NA	NA	NA	NA	[51160,2]	[0.9999609084867676,3.909151323247723E-5]	51162	68.43
chr5:56881092	["G","A"]	MAP3K1	ENST00000399503	missense_variant	MODERATE	NA	tolerated	probably_damaging	ENSP00000382423.3:p.Gly730Asp	ENST00000399503.4:c.2189G>A	24.5	[]	6.9892e-06	1.5496e-05	0	0	0	0	0	NA	NA	NA	NA	NA	NA	[51161,1]	[0.9999804542433838,1.9545756616238615E-5]	51162	68.513
chr5:56881098	["G","A"]	MAP3K1	ENST00000399503	missense_variant	MODERATE	NA	tolerated	possibly_damaging	ENSP00000382423.3:p.Gly732Asp	ENST00000399503.4:c.2195G>A	24.1	[]	6.9881e-06	1.5493e-05	0	0	0	0	0	NA	NA	NA	NA	NA	NA	[51161,1]	[0.9999804542433838,1.9545756616238615E-5]	51162	68.522
chr5:56881128	["T","C"]	MAP3K1	ENST00000399503	missense_variant	MODERATE	NA	deleterious	possibly_damaging	ENSP00000382423.3:p.Leu742Pro	ENST00000399503.4:c.2225T>C	25.5	NA	NA	NA	NA	NA	NA	NA	NA	NA	NA	NA	NA	NA	NA	[51161,1]	[0.9999804542433838,1.9545756616238615E-5]	51162	68.566
chr5:56881172	["C","T"]	MAP3K1	ENST00000399503	missense_variant	MODERATE	NA	deleterious	probably_damaging	ENSP00000382423.3:p.Arg757Cys	ENST00000399503.4:c.2269C>T	31	[]	4.1923e-05	1.5488e-05	0.00011913	0	0	0	0	NA	NA	NA	NA	NA	NA	[51160,2]	[0.9999609084867676,3.909151323247723E-5]	51162	68.581
chr5:56881185	["T","C"]	MAP3K1	ENST00000399503	missense_variant	MODERATE	NA	deleterious	benign	ENSP00000382423.3:p.Ile761Thr	ENST00000399503.4:c.2282T>C	23.1	[]	4.1864e-05	6.1941e-05	4.7565e-05	0	0	0	0	NA	NA	NA	NA	NA	NA	[51161,1]	[0.9999804542433838,1.9545756616238615E-5]	51162	68.584
chr5:56881580	["C","G"]	MAP3K1	ENST00000399503	missense_variant	MODERATE	NA	deleterious	probably_damaging	ENSP00000382423.3:p.Leu794Val	ENST00000399503.4:c.2380C>G	24.7	NA	NA	NA	NA	NA	NA	NA	NA	NA	NA	NA	NA	NA	NA	[51149,1]	[0.999980449657869,1.9550342130987292E-5]	51150	57.261
chr5:56881641	["A","G"]	MAP3K1	ENST00000399503	missense_variant	MODERATE	NA	tolerated	probably_damaging	ENSP00000382423.3:p.Lys814Arg	ENST00000399503.4:c.2441A>G	24.6	[]	2.0942e-05	4.6466e-05	0	0	0	0	0	NA	NA	NA	NA	NA	NA	[51159,3]	[0.9999413627301513,5.863726984871584E-5]	51162	73.171
chr5:56881668	["C","G"]	MAP3K1	ENST00000399503	missense_variant	MODERATE	NA	deleterious	possibly_damaging	ENSP00000382423.3:p.Ser823Cys	ENST00000399503.4:c.2468C>G	24.2	NA	NA	NA	NA	NA	NA	NA	NA	NA	NA	NA	NA	NA	NA	[51161,1]	[0.9999804542433838,1.9545756616238615E-5]	51162	73.172
chr5:56881722	["T","C"]	MAP3K1	ENST00000399503	missense_variant	MODERATE	NA	deleterious	probably_damaging	ENSP00000382423.3:p.Leu841Pro	ENST00000399503.4:c.2522T>C	26.8	NA	NA	NA	NA	NA	NA	NA	NA	NA	NA	NA	NA	NA	NA	[51160,2]	[0.9999609084867676,3.909151323247723E-5]	51162	73.174
chr5:56881734	["G","A"]	MAP3K1	ENST00000399503	missense_variant	MODERATE	NA	deleterious	benign	ENSP00000382423.3:p.Ser845Asn	ENST00000399503.4:c.2534G>A	22.9	[]	1.3961e-05	1.5487e-05	2.3797e-05	0	0	0	0	NA	NA	NA	NA	NA	NA	[51161,1]	[0.9999804542433838,1.9545756616238615E-5]	51162	73.172
chr5:56881747	["C","G"]	MAP3K1	ENST00000399503	missense_variant	MODERATE	NA	deleterious	benign	ENSP00000382423.3:p.Phe849Leu	ENST00000399503.4:c.2547C>G	16.35	[]	6.9812e-06	0	0	0	0	7.3249e-05	0	NA	NA	NA	NA	NA	NA	[51161,1]	[0.9999804542433838,1.9545756616238615E-5]	51162	73.172
chr5:56881755	["T","C"]	MAP3K1	ENST00000399503	missense_variant	MODERATE	NA	deleterious	benign	ENSP00000382423.3:p.Met852Thr	ENST00000399503.4:c.2555T>C	24.1	[]	0.00056535	0	0.0018791	0	0	0.00014648	0	NA	NA	NA	NA	NA	NA	[51159,3]	[0.9999413627301513,5.863726984871584E-5]	51162	73.169
chr5:56881757	["C","T"]	MAP3K1	ENST00000399503	missense_variant	MODERATE	NA	deleterious	probably_damaging	ENSP00000382423.3:p.Arg853Cys	ENST00000399503.4:c.2557C>T	32	[]	2.0947e-05	0	4.7621e-05	0.00031928	0	0	0	NA	NA	NA	NA	NA	NA	[51159,1]	[0.9999804534792807,1.954652071931196E-5]	51160	73.163
chr5:56881760	["C","T"]	MAP3K1	ENST00000399503	missense_variant	MODERATE	NA	deleterious	probably_damaging	ENSP00000382423.3:p.Arg854Cys	ENST00000399503.4:c.2560C>T	28.1	[]	9.7753e-05	7.7447e-05	0.00019048	0	0	7.3239e-05	0	NA	NA	NA	NA	NA	NA	[51157,5]	[0.9999022712169188,9.772878308119307E-5]	51162	73.162
chr5:56881771	["G","A"]	MAP3K1	ENST00000399503	missense_variant	MODERATE	NA	deleterious	benign	ENSP00000382423.3:p.Met857Ile	ENST00000399503.4:c.2571G>A	23.5	[]	0.00011868	0	0.00033327	0	0	0	0.0013953	1463973	["46","XY_sex_reversal_6"]	NA	NA	Uncertain_significance	criteria_provided_single_submitter	[51160,2]	[0.9999609084867676,3.909151323247723E-5]	51162	73.132
chr5:56881792	["A","C"]	MAP3K1	ENST00000399503	missense_variant	MODERATE	NA	tolerated_low_confidence	benign	ENSP00000382423.3:p.Glu864Asp	ENST00000399503.4:c.2592A>C	18.8	NA	NA	NA	NA	NA	NA	NA	NA	NA	NA	NA	NA	NA	NA	[51161,1]	[0.9999804542433838,1.9545756616238615E-5]	51162	73.091
chr5:56881799	["G","A"]	MAP3K1	ENST00000399503	missense_variant	MODERATE	NA	deleterious_low_confidence	possibly_damaging	ENSP00000382423.3:p.Glu867Lys	ENST00000399503.4:c.2599G>A	25.6	[]	6.9814e-06	0	2.3795e-05	0	0	0	0	NA	NA	NA	NA	NA	NA	[51161,1]	[0.9999804542433838,1.9545756616238615E-5]	51162	73.085
chr5:56881815	["G","T"]	MAP3K1	ENST00000399503	missense_variant	MODERATE	NA	deleterious_low_confidence	possibly_damaging	ENSP00000382423.3:p.Gly872Val	ENST00000399503.4:c.2615G>T	23.2	[]	6.9796e-06	1.5486e-05	0	0	0	0	0	NA	NA	NA	NA	NA	NA	[51160,2]	[0.9999609084867676,3.909151323247723E-5]	51162	73.079
chr5:56881868	["C","T"]	MAP3K1	ENST00000399503	missense_variant	MODERATE	NA	deleterious_low_confidence	benign	ENSP00000382423.3:p.Pro890Ser	ENST00000399503.4:c.2668C>T	14.26	NA	NA	NA	NA	NA	NA	NA	NA	NA	NA	NA	NA	NA	NA	[51161,1]	[0.9999804542433838,1.9545756616238615E-5]	51162	73.042
chr5:56881872	["A","G"]	MAP3K1	ENST00000399503	missense_variant	MODERATE	NA	tolerated_low_confidence	benign	ENSP00000382423.3:p.Asn891Ser	ENST00000399503.4:c.2672A>G	1.754	NA	NA	NA	NA	NA	NA	NA	NA	NA	NA	NA	NA	NA	NA	[51161,1]	[0.9999804542433838,1.9545756616238615E-5]	51162	73.041
chr5:56881962	["G","A"]	MAP3K1	ENST00000399503	missense_variant	MODERATE	NA	tolerated_low_confidence	benign	ENSP00000382423.3:p.Ser921Asn	ENST00000399503.4:c.2762G>A	22.1	NA	NA	NA	NA	NA	NA	NA	NA	NA	NA	NA	NA	NA	NA	[51161,1]	[0.9999804542433838,1.9545756616238615E-5]	51162	87.73
chr5:56881979	["A","G"]	MAP3K1	ENST00000399503	missense_variant	MODERATE	NA	tolerated_low_confidence	benign	ENSP00000382423.3:p.Ile927Val	ENST00000399503.4:c.2779A>G	22	NA	NA	NA	NA	NA	NA	NA	NA	NA	NA	NA	NA	NA	NA	[51157,1]	[0.9999804527151178,1.954728488212987E-5]	51158	87.729
chr5:56881989	["G","C"]	MAP3K1	ENST00000399503	missense_variant	MODERATE	NA	tolerated_low_confidence	benign	ENSP00000382423.3:p.Arg930Thr	ENST00000399503.4:c.2789G>C	22.2	NA	NA	NA	NA	NA	NA	NA	NA	NA	NA	NA	NA	NA	NA	[51161,1]	[0.9999804542433838,1.9545756616238615E-5]	51162	87.728
chr5:56882015	["TCTAGTTCAA","T"]	MAP3K1	ENST00000399503	inframe_deletion	MODERATE	NA	NA	NA	ENSP00000382423.3:p.Ser940_Thr942del	ENST00000399503.4:c.2817_2825del	NA	[]	3.723e-05	2.8175e-05	0	0	0	0.0002368	0	NA	NA	NA	NA	NA	NA	[50657,1]	[0.9999802597812784,1.9740218721623435E-5]	50658	87.854
chr5:56882039	["ACAAC","AA"]	MAP3K1	ENST00000399503	protein_altering_variant	MODERATE	NA	NA	NA	ENSP00000382423.3:p.Thr947_Thr948delinsLys	ENST00000399503.4:c.2840_2843delinsA	NA	NA	NA	NA	NA	NA	NA	NA	NA	NA	NA	NA	NA	NA	NA	[51160,2]	[0.9999609084867676,3.909151323247723E-5]	51162	79.98
chr5:56882048	["G","C"]	MAP3K1	ENST00000399503	missense_variant	MODERATE	NA	deleterious_low_confidence	probably_damaging	ENSP00000382423.3:p.Glu950Gln	ENST00000399503.4:c.2848G>C	27.5	NA	NA	NA	NA	NA	NA	NA	NA	NA	NA	NA	NA	NA	NA	[51158,4]	[0.999921816973535,7.818302646495446E-5]	51162	79.974
chr5:56882063	["A","G"]	MAP3K1	ENST00000399503	missense_variant	MODERATE	NA	tolerated_low_confidence	benign	ENSP00000382423.3:p.Met955Val	ENST00000399503.4:c.2863A>G	16.53	[]	2.0943e-05	4.6457e-05	0	0	0	0	0	NA	NA	NA	NA	NA	NA	[51161,1]	[0.9999804542433838,1.9545756616238615E-5]	51162	79.975
chr5:56882064	["T","C"]	MAP3K1	ENST00000399503	missense_variant	MODERATE	NA	tolerated_low_confidence	benign	ENSP00000382423.3:p.Met955Thr	ENST00000399503.4:c.2864T>C	19.03	[]	0.00032103	3.0967e-05	0.00011896	0	0.00065617	0.0024912	0.0013941	NA	NA	NA	NA	NA	NA	[51158,4]	[0.999921816973535,7.818302646495446E-5]	51162	79.973
chr5:56882118	["C","G"]	MAP3K1	ENST00000399503	missense_variant	MODERATE	NA	deleterious_low_confidence	possibly_damaging	ENSP00000382423.3:p.Ser973Cys	ENST00000399503.4:c.2918C>G	23.6	NA	NA	NA	NA	NA	NA	NA	NA	NA	NA	NA	NA	NA	NA	[51161,1]	[0.9999804542433838,1.9545756616238615E-5]	51162	79.934
chr5:56882123	["C","A"]	MAP3K1	ENST00000399503	missense_variant	MODERATE	NA	deleterious_low_confidence	benign	ENSP00000382423.3:p.His975Asn	ENST00000399503.4:c.2923C>A	22.3	[]	6.9815e-06	1.5487e-05	0	0	0	0	0	NA	NA	NA	NA	NA	NA	[51161,1]	[0.9999804542433838,1.9545756616238615E-5]	51162	79.922
chr5:56882156	["CCTT","C"]	MAP3K1	ENST00000399503	inframe_deletion	MODERATE	NA	NA	NA	ENSP00000382423.3:p.Ser989del	ENST00000399503.4:c.2965_2967del	NA	[]	4.2537e-05	1.5493e-05	5.008e-05	0	0.00032787	7.367e-05	0	NA	NA	NA	NA	NA	NA	[51159,3]	[0.9999413627301513,5.863726984871584E-5]	51162	79.93
chr5:56882181	["C","A"]	MAP3K1	ENST00000399503	missense_variant	MODERATE	NA	deleterious_low_confidence	possibly_damaging	ENSP00000382423.3:p.Pro994Gln	ENST00000399503.4:c.2981C>A	23.1	[]	6.9804e-06	1.5489e-05	0	0	0	0	0	NA	NA	NA	NA	NA	NA	[51159,1]	[0.9999804534792807,1.954652071931196E-5]	51160	79.924
chr5:56882217	["T","C"]	MAP3K1	ENST00000399503	missense_variant	MODERATE	NA	tolerated_low_confidence	benign	ENSP00000382423.3:p.Leu1006Pro	ENST00000399503.4:c.3017T>C	16.8	[]	7.6781e-05	0	0.00023796	0	0	7.3282e-05	0	NA	NA	NA	NA	NA	NA	[51157,1]	[0.9999804527151178,1.954728488212987E-5]	51158	79.894
chr5:56882219	["C","T"]	MAP3K1	ENST00000399503	stop_gained	HIGH	LC	NA	NA	ENSP00000382423.3:p.Gln1007Ter	ENST00000399503.4:c.3019C>T	37	NA	NA	NA	NA	NA	NA	NA	NA	NA	NA	NA	NA	NA	NA	[51161,1]	[0.9999804542433838,1.9545756616238615E-5]	51162	79.89
chr5:56882268	["G","A"]	MAP3K1	ENST00000399503	missense_variant	MODERATE	NA	deleterious_low_confidence	probably_damaging	ENSP00000382423.3:p.Arg1023His	ENST00000399503.4:c.3068G>A	27.3	[]	8.3843e-05	3.0977e-05	0.00011919	0.00095969	0.00032873	7.3335e-05	0	NA	NA	NA	NA	NA	NA	[51154,2]	[0.9999609039017906,3.90960982093987E-5]	51156	79.865
chr5:56882268	["G","C"]	MAP3K1	ENST00000399503	missense_variant	MODERATE	NA	deleterious_low_confidence	probably_damaging	ENSP00000382423.3:p.Arg1023Pro	ENST00000399503.4:c.3068G>C	27.8	NA	NA	NA	NA	NA	NA	NA	NA	NA	NA	NA	NA	NA	NA	[51153,1]	[0.9999804511866129,1.9548813387027406E-5]	51154	79.867
chr5:56882270	["A","C"]	MAP3K1	ENST00000399503	missense_variant	MODERATE	NA	deleterious_low_confidence	probably_damaging	ENSP00000382423.3:p.Lys1024Gln	ENST00000399503.4:c.3070A>C	26.8	[]	2.7924e-05	3.0977e-05	0	0	0	0.00014648	0	1347238	["46","XY_sex_reversal_6"]	NA	NA	Uncertain_significance	criteria_provided_single_submitter	[51159,1]	[0.9999804534792807,1.954652071931196E-5]	51160	79.868
chr5:56882271	["A","C"]	MAP3K1	ENST00000399503	missense_variant	MODERATE	NA	deleterious_low_confidence	probably_damaging	ENSP00000382423.3:p.Lys1024Thr	ENST00000399503.4:c.3071A>C	27.4	NA	NA	NA	NA	NA	NA	NA	NA	NA	NA	NA	NA	NA	NA	[51161,1]	[0.9999804542433838,1.9545756616238615E-5]	51162	79.867
chr5:56882280	["T","G"]	MAP3K1	ENST00000399503	missense_variant	MODERATE	NA	deleterious_low_confidence	probably_damaging	ENSP00000382423.3:p.Leu1027Arg	ENST00000399503.4:c.3080T>G	26.2	NA	NA	NA	NA	NA	NA	NA	NA	NA	NA	NA	NA	NA	NA	[51161,1]	[0.9999804542433838,1.9545756616238615E-5]	51162	79.87
chr5:56882315	["T","C"]	MAP3K1	ENST00000399503	missense_variant	MODERATE	NA	tolerated_low_confidence	benign	ENSP00000382423.3:p.Ser1039Pro	ENST00000399503.4:c.3115T>C	22.4	NA	NA	NA	NA	NA	NA	NA	NA	NA	NA	NA	NA	NA	NA	[51161,1]	[0.9999804542433838,1.9545756616238615E-5]	51162	80.597
chr5:56882322	["A","T"]	MAP3K1	ENST00000399503	missense_variant	MODERATE	NA	deleterious_low_confidence	possibly_damaging	ENSP00000382423.3:p.Lys1041Ile	ENST00000399503.4:c.3122A>T	28.1	[]	6.9801e-06	1.549e-05	0	0	0	0	0	NA	NA	NA	NA	NA	NA	[51161,1]	[0.9999804542433838,1.9545756616238615E-5]	51162	80.597
chr5:56882340	["C","A"]	MAP3K1	ENST00000399503	missense_variant	MODERATE	NA	deleterious_low_confidence	probably_damaging	ENSP00000382423.3:p.Thr1047Asn	ENST00000399503.4:c.3140C>A	24	NA	NA	NA	NA	NA	NA	NA	NA	NA	NA	NA	NA	NA	NA	[51161,1]	[0.9999804542433838,1.9545756616238615E-5]	51162	80.595
chr5:56882383	["G","C"]	MAP3K1	ENST00000399503	missense_variant	MODERATE	NA	deleterious_low_confidence	possibly_damaging	ENSP00000382423.3:p.Lys1061Asn	ENST00000399503.4:c.3183G>C	25.4	NA	NA	NA	NA	NA	NA	NA	NA	NA	NA	NA	NA	NA	NA	[51153,5]	[0.9999022635755893,9.773642441064937E-5]	51158	80.364
chr5:56882385	["C","A"]	MAP3K1	ENST00000399503	missense_variant	MODERATE	NA	deleterious_low_confidence	probably_damaging	ENSP00000382423.3:p.Pro1062Gln	ENST00000399503.4:c.3185C>A	24.3	NA	NA	NA	NA	NA	NA	NA	NA	NA	NA	NA	NA	NA	NA	[51159,1]	[0.9999804534792807,1.954652071931196E-5]	51160	80.359
chr5:56882400	["C","T"]	MAP3K1	ENST00000399503	missense_variant	MODERATE	NA	deleterious_low_confidence	benign	ENSP00000382423.3:p.Pro1067Leu	ENST00000399503.4:c.3200C>T	22.2	NA	NA	NA	NA	NA	NA	NA	NA	NA	NA	NA	NA	NA	NA	[51161,1]	[0.9999804542433838,1.9545756616238615E-5]	51162	74.881
chr5:56882442	["T","A"]	MAP3K1	ENST00000399503	missense_variant	MODERATE	NA	deleterious_low_confidence	benign	ENSP00000382423.3:p.Met1081Lys	ENST00000399503.4:c.3242T>A	24.3	[]	5.5821e-05	0.00012388	0	0	0	0	0	1429843	["46","XY_sex_reversal_6"]	NA	NA	Uncertain_significance	criteria_provided_single_submitter	[51151,5]	[0.9999022597544766,9.774024552349675E-5]	51156	74.912
chr5:56882447	["C","T"]	MAP3K1	ENST00000399503	missense_variant	MODERATE	NA	deleterious_low_confidence	probably_damaging	ENSP00000382423.3:p.Leu1083Phe	ENST00000399503.4:c.3247C>T	25.9	[]	1.3955e-05	0	0	0	0	0	0.00046468	NA	NA	NA	NA	NA	NA	[51160,2]	[0.9999609084867676,3.909151323247723E-5]	51162	74.971
chr5:56882517	["T","C"]	MAP3K1	ENST00000399503	missense_variant	MODERATE	NA	deleterious_low_confidence	probably_damaging	ENSP00000382423.3:p.Ile1106Thr	ENST00000399503.4:c.3317T>C	24.9	NA	NA	NA	NA	NA	NA	NA	NA	NA	NA	NA	NA	NA	NA	[51161,1]	[0.9999804542433838,1.9545756616238615E-5]	51162	75.006
chr5:56882525	["G","A"]	MAP3K1	ENST00000399503	missense_variant	MODERATE	NA	deleterious_low_confidence	benign	ENSP00000382423.3:p.Asp1109Asn	ENST00000399503.4:c.3325G>A	24.7	[]	0.00015353	0	0.00040447	0	0	7.3206e-05	0.001857	NA	NA	NA	NA	NA	NA	[51161,1]	[0.9999804542433838,1.9545756616238615E-5]	51162	75.008
chr5:56882528	["G","A"]	MAP3K1	ENST00000399503	missense_variant	MODERATE	NA	deleterious_low_confidence	benign	ENSP00000382423.3:p.Glu1110Lys	ENST00000399503.4:c.3328G>A	25.7	[]	2.7919e-05	0	9.5175e-05	0	0	0	0	NA	NA	NA	NA	NA	NA	[51161,1]	[0.9999804542433838,1.9545756616238615E-5]	51162	75.006
chr5:56882541	["C","A"]	MAP3K1	ENST00000399503	missense_variant	MODERATE	NA	deleterious_low_confidence	probably_damaging	ENSP00000382423.3:p.Thr1114Asn	ENST00000399503.4:c.3341C>A	23.3	[]	6.98e-06	0	2.381e-05	0	0	0	0	NA	NA	NA	NA	NA	NA	[51161,1]	[0.9999804542433838,1.9545756616238615E-5]	51162	75.035
chr5:56882556	["A","G"]	MAP3K1	ENST00000399503	missense_variant	MODERATE	NA	deleterious_low_confidence	probably_damaging	ENSP00000382423.3:p.Lys1119Arg	ENST00000399503.4:c.3356A>G	24.8	[]	6.9797e-06	1.5489e-05	0	0	0	0	0	NA	NA	NA	NA	NA	NA	[51161,1]	[0.9999804542433838,1.9545756616238615E-5]	51162	75.05
chr5:56882588	["T","G"]	MAP3K1	ENST00000399503	missense_variant	MODERATE	NA	deleterious_low_confidence	probably_damaging	ENSP00000382423.3:p.Ser1130Ala	ENST00000399503.4:c.3388T>G	28.5	NA	NA	NA	NA	NA	NA	NA	NA	NA	NA	NA	NA	NA	NA	[51161,1]	[0.9999804542433838,1.9545756616238615E-5]	51162	75.052
chr5:56882618	["A","G"]	MAP3K1	ENST00000399503	missense_variant	MODERATE	NA	deleterious	benign	ENSP00000382423.3:p.Met1140Val	ENST00000399503.4:c.3418A>G	22.4	[]	6.9766e-05	0	0.00016642	0.00095785	0	0	0	NA	NA	NA	NA	NA	NA	[51160,2]	[0.9999609084867676,3.909151323247723E-5]	51162	75.052
chr5:56882619	["T","C"]	MAP3K1	ENST00000399503	missense_variant	MODERATE	NA	tolerated	benign	ENSP00000382423.3:p.Met1140Thr	ENST00000399503.4:c.3419T>C	22.1	[]	6.9776e-06	1.5487e-05	0	0	0	0	0	NA	NA	NA	NA	NA	NA	[51160,2]	[0.9999609084867676,3.909151323247723E-5]	51162	75.051
chr5:56882627	["A","G"]	MAP3K1	ENST00000399503	missense_variant	MODERATE	NA	tolerated	benign	ENSP00000382423.3:p.Ser1143Gly	ENST00000399503.4:c.3427A>G	21.6	[]	6.9775e-06	1.5486e-05	0	0	0	0	0	NA	NA	NA	NA	NA	NA	[51160,2]	[0.9999609084867676,3.909151323247723E-5]	51162	75.05
chr5:56882634	["C","A"]	MAP3K1	ENST00000399503	missense_variant	MODERATE	NA	tolerated	benign	ENSP00000382423.3:p.Thr1145Lys	ENST00000399503.4:c.3434C>A	21.5	[]	2.0942e-05	1.5485e-05	4.7599e-05	0	0	0	0	NA	NA	NA	NA	NA	NA	[51155,5]	[0.9999022673964034,9.773260359655981E-5]	51160	75.054
chr5:56882634	["C","T"]	MAP3K1	ENST00000399503	missense_variant	MODERATE	NA	deleterious	benign	ENSP00000382423.3:p.Thr1145Ile	ENST00000399503.4:c.3434C>T	22.5	NA	NA	NA	NA	NA	NA	NA	NA	NA	NA	NA	NA	NA	NA	[51151,1]	[0.9999804504222709,1.9549577729121052E-5]	51152	75.049
chr5:56882655	["A","C"]	MAP3K1	ENST00000399503	missense_variant	MODERATE	NA	deleterious	probably_damaging	ENSP00000382423.3:p.Glu1152Ala	ENST00000399503.4:c.3455A>C	27.4	NA	NA	NA	NA	NA	NA	NA	NA	NA	NA	NA	NA	NA	NA	[51161,1]	[0.9999804542433838,1.9545756616238615E-5]	51162	75.04
chr5:56882687	["AATG","A"]	MAP3K1	ENST00000399503	inframe_deletion	MODERATE	NA	NA	NA	ENSP00000382423.3:p.Asp1165del	ENST00000399503.4:c.3493_3495del	NA	[]	1.3958e-05	0	0	0	0	0.00014643	0	NA	NA	NA	NA	NA	NA	[51161,1]	[0.9999804542433838,1.9545756616238615E-5]	51162	75.025
chr5:56882717	["C","T"]	MAP3K1	ENST00000399503	missense_variant	MODERATE	NA	deleterious_low_confidence	possibly_damaging	ENSP00000382423.3:p.His1173Tyr	ENST00000399503.4:c.3517C>T	25.8	NA	NA	NA	NA	NA	NA	NA	NA	NA	NA	NA	NA	NA	NA	[51159,1]	[0.9999804534792807,1.954652071931196E-5]	51160	74.902
chr5:56882762	["G","C"]	MAP3K1	ENST00000399503	missense_variant	MODERATE	NA	deleterious	probably_damaging	ENSP00000382423.3:p.Ala1188Pro	ENST00000399503.4:c.3562G>C	29.3	NA	NA	NA	NA	NA	NA	NA	NA	NA	NA	NA	NA	NA	NA	[51159,3]	[0.9999413627301513,5.863726984871584E-5]	51162	74.734
chr5:56882779	["G","A"]	MAP3K1	ENST00000399503	missense_variant	MODERATE	NA	deleterious	benign	ENSP00000382423.3:p.Met1193Ile	ENST00000399503.4:c.3579G>A	24.4	NA	NA	NA	NA	NA	NA	NA	NA	NA	NA	NA	NA	NA	NA	[51161,1]	[0.9999804542433838,1.9545756616238615E-5]	51162	74.674
chr5:56882810	["A","G"]	MAP3K1	ENST00000399503	missense_variant	MODERATE	NA	tolerated	benign	ENSP00000382423.3:p.Ile1204Val	ENST00000399503.4:c.3610A>G	12.97	[]	2.7909e-05	4.6454e-05	2.3783e-05	0	0	0	0	NA	NA	NA	NA	NA	NA	[51158,2]	[0.9999609069585613,3.909304143862392E-5]	51160	74.585
chr5:56882817	["C","T"]	MAP3K1	ENST00000399503	missense_variant	MODERATE	NA	deleterious	probably_damaging	ENSP00000382423.3:p.Pro1206Leu	ENST00000399503.4:c.3617C>T	25	[]	6.9785e-06	0	0	0	0	7.3217e-05	0	NA	NA	NA	NA	NA	NA	[51160,2]	[0.9999609084867676,3.909151323247723E-5]	51162	74.576
chr5:56883528	["C","T"]	MAP3K1	ENST00000399503	missense_variant	MODERATE	NA	deleterious	probably_damaging	ENSP00000382423.3:p.Thr1223Ile	ENST00000399503.4:c.3668C>T	27.4	NA	NA	NA	NA	NA	NA	NA	NA	NA	NA	NA	NA	NA	NA	[51139,1]	[0.9999804458349628,1.9554165037152912E-5]	51140	75.933
chr5:56883573	["G","A"]	MAP3K1	ENST00000399503	missense_variant	MODERATE	NA	tolerated	benign	ENSP00000382423.3:p.Arg1238Lys	ENST00000399503.4:c.3713G>A	22.4	[]	2.0934e-05	1.5487e-05	0	0.00063816	0	0	0	NA	NA	NA	NA	NA	NA	[51161,1]	[0.9999804542433838,1.9545756616238615E-5]	51162	76.883
chr5:56883578	["G","C"]	MAP3K1	ENST00000399503	missense_variant	MODERATE	NA	deleterious	possibly_damaging	ENSP00000382423.3:p.Asp1240His	ENST00000399503.4:c.3718G>C	28.4	NA	NA	NA	NA	NA	NA	NA	NA	NA	NA	NA	NA	NA	NA	[51161,1]	[0.9999804542433838,1.9545756616238615E-5]	51162	76.885
chr5:56883581	["A","G"]	MAP3K1	ENST00000399503	missense_variant	MODERATE	NA	tolerated	benign	ENSP00000382423.3:p.Thr1241Ala	ENST00000399503.4:c.3721A>G	14.09	[]	6.976e-06	1.5485e-05	0	0	0	0	0	NA	NA	NA	NA	NA	NA	[51161,1]	[0.9999804542433838,1.9545756616238615E-5]	51162	76.886
chr5:56883582	["C","T"]	MAP3K1	ENST00000399503	missense_variant	MODERATE	NA	tolerated	benign	ENSP00000382423.3:p.Thr1241Ile	ENST00000399503.4:c.3722C>T	16.82	[]	2.7911e-05	1.5485e-05	7.1347e-05	0	0	0	0	NA	NA	NA	NA	NA	NA	[51158,2]	[0.9999609069585613,3.909304143862392E-5]	51160	76.886
chr5:56883600	["A","C"]	MAP3K1	ENST00000399503	missense_variant	MODERATE	NA	tolerated	benign	ENSP00000382423.3:p.Gln1247Pro	ENST00000399503.4:c.3740A>C	23	[]	6.9765e-06	1.5487e-05	0	0	0	0	0	NA	NA	NA	NA	NA	NA	[51160,2]	[0.9999609084867676,3.909151323247723E-5]	51162	76.887
chr5:56883653	["A","T"]	MAP3K1	ENST00000399503	missense_variant	MODERATE	NA	tolerated	possibly_damaging	ENSP00000382423.3:p.Thr1265Ser	ENST00000399503.4:c.3793A>T	24.3	[]	1.3955e-05	3.0975e-05	0	0	0	0	0	NA	NA	NA	NA	NA	NA	[51160,2]	[0.9999609084867676,3.909151323247723E-5]	51162	76.858
chr5:56884683	["C","T"]	MAP3K1	ENST00000399503	missense_variant	MODERATE	NA	deleterious	possibly_damaging	ENSP00000382423.3:p.Thr1280Ile	ENST00000399503.4:c.3839C>T	25.1	NA	NA	NA	NA	NA	NA	NA	NA	NA	NA	NA	NA	NA	NA	[51151,1]	[0.9999804504222709,1.9549577729121052E-5]	51152	58.185
chr5:56884728	["T","C"]	MAP3K1	ENST00000399503	missense_variant	MODERATE	NA	deleterious	probably_damaging	ENSP00000382423.3:p.Ile1295Thr	ENST00000399503.4:c.3884T>C	26.3	[]	6.9802e-06	0	2.3789e-05	0	0	0	0	NA	NA	NA	NA	NA	NA	[51160,2]	[0.9999609084867676,3.909151323247723E-5]	51162	58.499
chr5:56885985	["G","A"]	MAP3K1	ENST00000399503	missense_variant	MODERATE	NA	tolerated	benign	ENSP00000382423.3:p.Val1346Ile	ENST00000399503.4:c.4036G>A	21.4	[]	2.7922e-05	4.6463e-05	2.3796e-05	0	0	0	0	438591	["not_provided"]	NA	rs937257820	Uncertain_significance	criteria_provided_single_submitter	[51160,2]	[0.9999609084867676,3.909151323247723E-5]	51162	59.984
chr5:56886018	["C","A"]	MAP3K1	ENST00000399503	missense_variant	MODERATE	NA	tolerated	probably_damaging	ENSP00000382423.3:p.Leu1357Ile	ENST00000399503.4:c.4069C>A	23.4	[]	0.00013267	3.0972e-05	2.381e-05	0	0	0	0.00046512	NA	NA	NA	NA	NA	NA	[51158,4]	[0.999921816973535,7.818302646495446E-5]	51162	59.997
chr5:56886040	["A","G"]	MAP3K1	ENST00000399503	missense_variant	MODERATE	NA	tolerated	benign	ENSP00000382423.3:p.Gln1364Arg	ENST00000399503.4:c.4091A>G	23.1	[]	6.9774e-06	1.5484e-05	0	0	0	0	0	NA	NA	NA	NA	NA	NA	[51161,1]	[0.9999804542433838,1.9545756616238615E-5]	51162	59.974
chr5:56887402	["C","A"]	MAP3K1	ENST00000399503	missense_variant	MODERATE	NA	deleterious	probably_damaging	ENSP00000382423.3:p.Thr1380Asn	ENST00000399503.4:c.4139C>A	23.9	NA	NA	NA	NA	NA	NA	NA	NA	NA	NA	NA	NA	NA	NA	[51159,1]	[0.9999804534792807,1.954652071931196E-5]	51160	79.337
chr5:56887402	["C","T"]	MAP3K1	ENST00000399503	missense_variant	MODERATE	NA	deleterious	probably_damaging	ENSP00000382423.3:p.Thr1380Ile	ENST00000399503.4:c.4139C>T	24.4	NA	NA	NA	NA	NA	NA	NA	NA	NA	NA	NA	NA	NA	NA	[51159,1]	[0.9999804534792807,1.954652071931196E-5]	51160	79.336
chr5:56887500	["A","G"]	MAP3K1	ENST00000399503	missense_variant	MODERATE	NA	tolerated	possibly_damaging	ENSP00000382423.3:p.Ile1413Val	ENST00000399503.4:c.4237A>G	24.2	[]	3.4886e-05	4.6455e-05	0	0	0	0.00014643	0	NA	NA	NA	NA	NA	NA	[51160,2]	[0.9999609084867676,3.909151323247723E-5]	51162	78.92
chr5:56888283	["A","G"]	MAP3K1	ENST00000399503	missense_variant	MODERATE	NA	tolerated	benign	ENSP00000382423.3:p.Ile1439Val	ENST00000399503.4:c.4315A>G	22	[]	2.0935e-05	3.097e-05	2.3787e-05	0	0	0	0	NA	NA	NA	NA	NA	NA	[51157,1]	[0.9999804527151178,1.954728488212987E-5]	51158	66.003
chr5:56893555	["T","C"]	MAP3K1	ENST00000399503	missense_variant	MODERATE	NA	tolerated	possibly_damaging	ENSP00000382423.3:p.Ser1472Pro	ENST00000399503.4:c.4414T>C	24.3	NA	NA	NA	NA	NA	NA	NA	NA	NA	NA	NA	NA	NA	NA	[51161,1]	[0.9999804542433838,1.9545756616238615E-5]	51162	76.445
chr5:56893556	["C","T"]	MAP3K1	ENST00000399503	missense_variant	MODERATE	NA	deleterious	possibly_damaging	ENSP00000382423.3:p.Ser1472Leu	ENST00000399503.4:c.4415C>T	24.5	NA	NA	NA	NA	NA	NA	NA	NA	1386244	["46","XY_sex_reversal_6"]	NA	NA	Uncertain_significance	criteria_provided_single_submitter	[51160,2]	[0.9999609084867676,3.909151323247723E-5]	51162	76.446
chr5:56893586	["G","A"]	MAP3K1	ENST00000399503	missense_variant	MODERATE	NA	tolerated	possibly_damaging	ENSP00000382423.3:p.Arg1482Gln	ENST00000399503.4:c.4445G>A	24.7	NA	NA	NA	NA	NA	NA	NA	NA	NA	NA	NA	NA	NA	NA	[51160,2]	[0.9999609084867676,3.909151323247723E-5]	51162	76.466
chr5:56893592	["T","C"]	MAP3K1	ENST00000399503	missense_variant	MODERATE	NA	deleterious	possibly_damaging	ENSP00000382423.3:p.Val1484Ala	ENST00000399503.4:c.4451T>C	25.4	NA	NA	NA	NA	NA	NA	NA	NA	NA	NA	NA	NA	NA	NA	[51159,1]	[0.9999804534792807,1.954652071931196E-5]	51160	76.467
chr5:56893666	["C","T"]	MAP3K1	ENST00000399503	missense_variant	MODERATE	NA	deleterious_low_confidence	probably_damaging	ENSP00000382423.3:p.Arg1509Cys	ENST00000399503.4:c.4525C>T	33	NA	NA	NA	NA	NA	NA	NA	NA	NA	NA	NA	NA	NA	NA	[51161,1]	[0.9999804542433838,1.9545756616238615E-5]	51162	76.44
chr11:108223123	["G","A"]	ATM	ENST00000675843	5_prime_UTR_variant	MODIFIER	NA	NA	NA	NA	ENST00000675843.1:c.-94G>A	10.95	[]	3.4884e-05	6.1935e-05	2.378e-05	0	0	0	0	318041	["Ataxia-telangiectasia_syndrome|not_specified"]	NA	rs766115348	Uncertain_significance	criteria_provided_multiple_submitters_no_conflicts	[51006,4]	[0.9999215840031367,7.841599686336013E-5]	51010	45.235
chr11:108227779	["G","C"]	ATM	ENST00000675843	missense_variant	MODERATE	NA	tolerated	benign	ENSP00000501606.1:p.Glu26Gln	ENST00000675843.1:c.76G>C	23.5	[]	6.9849e-06	1.549e-05	0	0	0	0	0	180378	["Ataxia-telangiectasia_syndrome|Hereditary_cancer-predisposing_syndrome|not_specified|not_provided"]	["Uncertain_significance(5)|_Likely_benign(1)"]	rs730881361	Conflicting_interpretations_of_pathogenicity	criteria_provided_conflicting_interpretations	[51161,1]	[0.9999804542433838,1.9545756616238615E-5]	51162	70.362
chr11:108227797	["C","T"]	ATM	ENST00000675843	missense_variant	MODERATE	NA	deleterious	benign	ENSP00000501606.1:p.Arg32Cys	ENST00000675843.1:c.94C>T	23.5	[]	2.0952e-05	1.5491e-05	0	0	0.0006566	0	0	152627	["Malignant_tumor_of_breast|Ataxia-telangiectasia_syndrome|Hereditary_cancer-predisposing_syndrome|Familial_cancer_of_breast|not_provided"]	["Uncertain_significance(3)|_Likely_benign(3)"]	rs148061139	Conflicting_interpretations_of_pathogenicity	criteria_provided_conflicting_interpretations	[51160,2]	[0.9999609084867676,3.909151323247723E-5]	51162	70.343
chr11:108227798	["G","A"]	ATM	ENST00000675843	missense_variant	MODERATE	NA	deleterious	benign	ENSP00000501606.1:p.Arg32His	ENST00000675843.1:c.95G>A	22.5	[]	2.0969e-05	1.5496e-05	2.383e-05	0	0	7.3346e-05	0	180379	["Ataxia-telangiectasia_syndrome|Hereditary_cancer-predisposing_syndrome|not_provided"]	["Uncertain_significance(4)|_Likely_benign(1)"]	rs368161489	Conflicting_interpretations_of_pathogenicity	criteria_provided_conflicting_interpretations	[51159,1]	[0.9999804534792807,1.954652071931196E-5]	51160	70.343
chr11:108227818	["A","G"]	ATM	ENST00000675843	missense_variant	MODERATE	NA	deleterious	benign	ENSP00000501606.1:p.Thr39Ala	ENST00000675843.1:c.115A>G	23.2	[]	5.5825e-05	0.00010841	0	0	0	0	0.00046425	183076	["Malignant_tumor_of_breast|Ataxia-telangiectasia_syndrome|Hereditary_cancer-predisposing_syndrome|not_provided"]	NA	rs779297339	Uncertain_significance	criteria_provided_multiple_submitters_no_conflicts	[51160,2]	[0.9999609084867676,3.909151323247723E-5]	51162	70.167
chr11:108227830	["C","G"]	ATM	ENST00000675843	missense_variant	MODERATE	NA	deleterious	probably_damaging	ENSP00000501606.1:p.Leu43Val	ENST00000675843.1:c.127C>G	23	NA	NA	NA	NA	NA	NA	NA	NA	183077	["Malignant_tumor_of_breast|Ataxia-telangiectasia_syndrome|Hereditary_cancer-predisposing_syndrome"]	NA	rs772591447	Uncertain_significance	criteria_provided_multiple_submitters_no_conflicts	[51161,1]	[0.9999804542433838,1.9545756616238615E-5]	51162	70.128
chr11:108227834	["A","G"]	ATM	ENST00000675843	missense_variant	MODERATE	NA	deleterious	possibly_damaging	ENSP00000501606.1:p.Asp44Gly	ENST00000675843.1:c.131A>G	27.8	[]	0.00018847	0	0.00059473	0.00031928	0	7.3217e-05	0	183078	["Ataxia-telangiectasia_syndrome|Hereditary_cancer-predisposing_syndrome|not_specified|not_provided"]	NA	rs150143957	Uncertain_significance	criteria_provided_multiple_submitters_no_conflicts	[51161,1]	[0.9999804542433838,1.9545756616238615E-5]	51162	70.123
chr11:108227836	["C","T"]	ATM	ENST00000675843	missense_variant	MODERATE	NA	deleterious	possibly_damaging	ENSP00000501606.1:p.Arg45Trp	ENST00000675843.1:c.133C>T	25.3	[]	8.3832e-05	7.7469e-05	0.00011905	0	0	0.00014663	0	150546	["Ataxia-telangiectasia_syndrome|Hereditary_cancer-predisposing_syndrome|not_specified|not_provided"]	NA	rs3218684	Uncertain_significance	criteria_provided_multiple_submitters_no_conflicts	[51158,4]	[0.999921816973535,7.818302646495446E-5]	51162	70.115
chr11:108227856	["A","G"]	ATM	ENST00000675843	synonymous_variant	LOW	NA	NA	NA	ENSP00000501606.1:p.Gln51=	ENST00000675843.1:c.153A>G	21.7	[]	6.9794e-06	0	2.3781e-05	0	0	0	0	1480658	["Ataxia-telangiectasia_syndrome"]	NA	NA	Uncertain_significance	criteria_provided_single_submitter	[51161,1]	[0.9999804542433838,1.9545756616238615E-5]	51162	69.441
chr11:108227878	["G","T"]	ATM	ENST00000675843	missense_variant	MODERATE	NA	tolerated	benign	ENSP00000501606.1:p.Ala59Ser	ENST00000675843.1:c.175G>T	23	[]	2.096e-05	0	7.1483e-05	0	0	0	0	233896	["Ataxia-telangiectasia_syndrome|Hereditary_cancer-predisposing_syndrome|not_specified"]	NA	rs752527112	Uncertain_significance	criteria_provided_multiple_submitters_no_conflicts	[51159,1]	[0.9999804534792807,1.954652071931196E-5]	51160	69.191
chr11:108229182	["T","G"]	ATM	ENST00000675843	missense_variant	MODERATE	NA	tolerated	benign	ENSP00000501606.1:p.Leu64Val	ENST00000675843.1:c.190T>G	21.8	NA	NA	NA	NA	NA	NA	NA	NA	NA	NA	NA	NA	NA	NA	[51161,1]	[0.9999804542433838,1.9545756616238615E-5]	51162	71.379
chr11:108229186	["A","G"]	ATM	ENST00000675843	missense_variant	MODERATE	NA	tolerated	benign	ENSP00000501606.1:p.Gln65Arg	ENST00000675843.1:c.194A>G	22.7	NA	NA	NA	NA	NA	NA	NA	NA	475592	["Ataxia-telangiectasia_syndrome|Hereditary_cancer-predisposing_syndrome"]	NA	rs760471526	Uncertain_significance	criteria_provided_multiple_submitters_no_conflicts	[51160,2]	[0.9999609084867676,3.909151323247723E-5]	51162	71.385
chr11:108229225	["C","G"]	ATM	ENST00000675843	missense_variant	MODERATE	NA	tolerated	benign	ENSP00000501606.1:p.Ala78Gly	ENST00000675843.1:c.233C>G	19.79	NA	NA	NA	NA	NA	NA	NA	NA	233903	["Ataxia-telangiectasia_syndrome|Hereditary_cancer-predisposing_syndrome|not_provided"]	NA	rs876659669	Uncertain_significance	criteria_provided_multiple_submitters_no_conflicts	[51161,1]	[0.9999804542433838,1.9545756616238615E-5]	51162	71.411
chr11:108229230	["C","T"]	ATM	ENST00000675843	missense_variant	MODERATE	NA	tolerated	benign	ENSP00000501606.1:p.Pro80Ser	ENST00000675843.1:c.238C>T	17.99	[]	6.9898e-06	0	2.3834e-05	0	0	0	0	233904	["Hereditary_cancer-predisposing_syndrome|not_provided"]	NA	rs750597831	Uncertain_significance	criteria_provided_multiple_submitters_no_conflicts	[51161,1]	[0.9999804542433838,1.9545756616238615E-5]	51162	71.415
chr11:108229233	["A","G"]	ATM	ENST00000675843	missense_variant	MODERATE	NA	deleterious	benign	ENSP00000501606.1:p.Asn81Asp	ENST00000675843.1:c.241A>G	23.4	[]	1.3955e-05	0	0	0	0	0.00014643	0	183083	["Ataxia-telangiectasia_syndrome|Hereditary_cancer-predisposing_syndrome|not_specified|not_provided"]	NA	rs758962678	Uncertain_significance	criteria_provided_multiple_submitters_no_conflicts	[51160,2]	[0.9999609084867676,3.909151323247723E-5]	51162	71.42
chr11:108229258	["C","T"]	ATM	ENST00000675843	missense_variant	MODERATE	NA	deleterious	possibly_damaging	ENSP00000501606.1:p.Ser89Phe	ENST00000675843.1:c.266C>T	23.3	NA	NA	NA	NA	NA	NA	NA	NA	233907	["Ataxia-telangiectasia_syndrome|Hereditary_cancer-predisposing_syndrome"]	NA	rs375605135	Uncertain_significance	criteria_provided_multiple_submitters_no_conflicts	[51161,1]	[0.9999804542433838,1.9545756616238615E-5]	51162	71.424
chr11:108229272	["A","G"]	ATM	ENST00000675843	missense_variant	MODERATE	NA	deleterious	benign	ENSP00000501606.1:p.Met94Val	ENST00000675843.1:c.280A>G	23.4	[]	1.3958e-05	3.0974e-05	0	0	0	0	0	222023	["Ataxia-telangiectasia_syndrome|Hereditary_cancer-predisposing_syndrome|Familial_cancer_of_breast|not_provided"]	NA	rs864622758	Uncertain_significance	criteria_provided_multiple_submitters_no_conflicts	[51161,1]	[0.9999804542433838,1.9545756616238615E-5]	51162	71.425
chr11:108229275	["C","A"]	ATM	ENST00000675843	missense_variant	MODERATE	NA	tolerated	benign	ENSP00000501606.1:p.Gln95Lys	ENST00000675843.1:c.283C>A	22.3	[]	3.4956e-05	0	0	0.0015985	0	0	0	180382	["Ataxia-telangiectasia_syndrome|Hereditary_cancer-predisposing_syndrome|Familial_cancer_of_breast|not_specified|not_provided"]	["Uncertain_significance(5)|_Likely_benign(2)"]	rs587781545	Conflicting_interpretations_of_pathogenicity	criteria_provided_conflicting_interpretations	[51161,1]	[0.9999804542433838,1.9545756616238615E-5]	51162	71.424
chr11:108229282	["T","C"]	ATM	ENST00000675843	missense_variant	MODERATE	NA	tolerated	probably_damaging	ENSP00000501606.1:p.Ile97Thr	ENST00000675843.1:c.290T>C	24.1	[]	6.9898e-05	0	0.00023808	0	0	0	0	183085	["Ataxia-telangiectasia_syndrome|Hereditary_cancer-predisposing_syndrome|Familial_cancer_of_breast|not_specified|not_provided"]	NA	rs786203011	Uncertain_significance	criteria_provided_multiple_submitters_no_conflicts	[51160,2]	[0.9999609084867676,3.909151323247723E-5]	51162	71.425
chr11:108229287	["A","G"]	ATM	ENST00000675843	missense_variant	MODERATE	NA	deleterious	benign	ENSP00000501606.1:p.Ser99Gly	ENST00000675843.1:c.295A>G	24	[]	0.00018148	3.0985e-05	0	0	0	0.00043995	0.00092851	132821	["Ataxia-telangiectasia_syndrome|Hereditary_cancer-predisposing_syndrome|Familial_cancer_of_breast|not_specified|not_provided"]	["Uncertain_significance(7)|_Benign(1)|_Likely_benign(3)"]	rs137882485	Conflicting_interpretations_of_pathogenicity	criteria_provided_conflicting_interpretations	[51157,5]	[0.9999022712169188,9.772878308119307E-5]	51162	71.43
chr11:108229312	["G","A"]	ATM	ENST00000675843	missense_variant	MODERATE	NA	tolerated	benign	ENSP00000501606.1:p.Cys107Tyr	ENST00000675843.1:c.320G>A	22.9	[]	0.00061023	0	0.0019346	0	0.00032916	0.00014728	0.0014058	132825	["Hereditary_breast_ovarian_cancer_syndrome|Malignant_tumor_of_breast|Ataxia-telangiectasia_syndrome|Hereditary_cancer-predisposing_syndrome|Familial_cancer_of_breast|not_specified|not_provided"]	["Uncertain_significance(7)|_Benign(1)|_Likely_benign(4)"]	rs142358238	Conflicting_interpretations_of_pathogenicity	criteria_provided_conflicting_interpretations	[51157,3]	[0.9999413604378421,5.863956215793589E-5]	51160	71.425
chr11:108229330	["G","A"]	ATM	ENST00000675843	splice_region_variant	LOW	NA	NA	NA	NA	ENST00000675843.1:c.331+7G>A	13.05	[]	7.0786e-06	1.5552e-05	0	0	0	0	0	460476	["Ataxia-telangiectasia_syndrome|Hereditary_cancer-predisposing_syndrome|Familial_cancer_of_breast|not_specified"]	NA	rs1184757004	Uncertain_significance	reviewed_by_expert_panel	[51139,1]	[0.9999804458349628,1.9554165037152912E-5]	51140	71.406
chr11:108235672	["G","A"]	ATM	ENST00000675843	missense_variant	MODERATE	NA	deleterious	benign	ENSP00000501606.1:p.Ala112Thr	ENST00000675843.1:c.334G>A	22.9	[]	0.00078885	0	0.0024986	0	0.00032895	0.00021975	0.0018587	132827	["Hereditary_breast_ovarian_cancer_syndrome|Malignant_tumor_of_breast|Ataxia-telangiectasia_syndrome|Hereditary_cancer-predisposing_syndrome|Familial_cancer_of_breast|not_specified|not_provided"]	["Uncertain_significance(5)|_Benign(2)|_Likely_benign(4)"]	rs146382972	Conflicting_interpretations_of_pathogenicity	criteria_provided_conflicting_interpretations	[51158,4]	[0.999921816973535,7.818302646495446E-5]	51162	86.402
chr11:108235699	["T","A"]	ATM	ENST00000675843	missense_variant	MODERATE	NA	tolerated	possibly_damaging	ENSP00000501606.1:p.Leu121Ile	ENST00000675843.1:c.361T>A	23.1	[]	1.3951e-05	1.5483e-05	2.3774e-05	0	0	0	0	151727	["Ataxia-telangiectasia_syndrome|Hereditary_cancer-predisposing_syndrome|not_provided"]	NA	rs587782178	Uncertain_significance	criteria_provided_multiple_submitters_no_conflicts	[51161,1]	[0.9999804542433838,1.9545756616238615E-5]	51162	86.477
chr11:108235713	["G","A"]	ATM	ENST00000675843	missense_variant	MODERATE	NA	tolerated	benign	ENSP00000501606.1:p.Met125Ile	ENST00000675843.1:c.375G>A	20.9	NA	NA	NA	NA	NA	NA	NA	NA	810162	["Ataxia-telangiectasia_syndrome|Hereditary_cancer-predisposing_syndrome"]	NA	rs1591474725	Uncertain_significance	criteria_provided_multiple_submitters_no_conflicts	[51161,1]	[0.9999804542433838,1.9545756616238615E-5]	51162	86.523
chr11:108235717	["A","T"]	ATM	ENST00000675843	missense_variant	MODERATE	NA	deleterious	possibly_damaging	ENSP00000501606.1:p.Thr127Ser	ENST00000675843.1:c.379A>T	24.6	NA	NA	NA	NA	NA	NA	NA	NA	183089	["Ataxia-telangiectasia_syndrome|Hereditary_cancer-predisposing_syndrome|not_provided"]	NA	rs587781741	Uncertain_significance	criteria_provided_multiple_submitters_no_conflicts	[51161,1]	[0.9999804542433838,1.9545756616238615E-5]	51162	86.85
chr11:108235738	["G","A"]	ATM	ENST00000675843	missense_variant	MODERATE	NA	tolerated	benign	ENSP00000501606.1:p.Gly134Ser	ENST00000675843.1:c.400G>A	17.62	[]	6.9812e-06	0	0	0	0	7.3303e-05	0	137371	["Ataxia-telangiectasia_syndrome|Hereditary_cancer-predisposing_syndrome|Familial_cancer_of_breast|not_specified"]	NA	rs2234998	Uncertain_significance	criteria_provided_multiple_submitters_no_conflicts	[51158,4]	[0.999921816973535,7.818302646495446E-5]	51162	86.859
chr11:108235739	["G","A"]	ATM	ENST00000675843	missense_variant	MODERATE	NA	tolerated	benign	ENSP00000501606.1:p.Gly134Asp	ENST00000675843.1:c.401G>A	20.6	[]	6.9828e-06	0	2.382e-05	0	0	0	0	183091	["Ataxia-telangiectasia_syndrome|Hereditary_cancer-predisposing_syndrome|not_provided"]	NA	rs771166271	Uncertain_significance	criteria_provided_multiple_submitters_no_conflicts	[51161,1]	[0.9999804542433838,1.9545756616238615E-5]	51162	86.861
chr11:108235760	["G","A"]	ATM	ENST00000675843	missense_variant	MODERATE	NA	tolerated	benign	ENSP00000501606.1:p.Cys141Tyr	ENST00000675843.1:c.422G>A	17.77	NA	NA	NA	NA	NA	NA	NA	NA	475284	["Ataxia-telangiectasia_syndrome|Hereditary_cancer-predisposing_syndrome"]	["Uncertain_significance(1)|_Likely_benign(1)"]	rs745890227	Conflicting_interpretations_of_pathogenicity	criteria_provided_conflicting_interpretations	[51161,1]	[0.9999804542433838,1.9545756616238615E-5]	51162	86.862
chr11:108235790	["C","T"]	ATM	ENST00000675843	missense_variant	MODERATE	NA	deleterious	probably_damaging	ENSP00000501606.1:p.Ser151Phe	ENST00000675843.1:c.452C>T	26.8	NA	NA	NA	NA	NA	NA	NA	NA	617628	["Ataxia-telangiectasia_syndrome|Hereditary_cancer-predisposing_syndrome"]	NA	rs1565357249	Uncertain_significance	criteria_provided_multiple_submitters_no_conflicts	[51161,1]	[0.9999804542433838,1.9545756616238615E-5]	51162	86.863
chr11:108235821	["G","C"]	ATM	ENST00000675843	missense_variant	MODERATE	NA	tolerated	benign	ENSP00000501606.1:p.Gln161His	ENST00000675843.1:c.483G>C	21.7	NA	NA	NA	NA	NA	NA	NA	NA	222025	["Ataxia-telangiectasia_syndrome|Familial_cancer_of_breast|not_provided"]	NA	rs864622742	Uncertain_significance	criteria_provided_multiple_submitters_no_conflicts	[51161,1]	[0.9999804542433838,1.9545756616238615E-5]	51162	86.865
chr11:108243974	["G","T"]	ATM	ENST00000675843	missense_variant	MODERATE	NA	tolerated	possibly_damaging	ENSP00000501606.1:p.Arg173Met	ENST00000675843.1:c.518G>T	19	[]	2.119e-05	4.663e-05	0	0	0	0	0	180386	["Ataxia-telangiectasia_syndrome|Hereditary_cancer-predisposing_syndrome|not_provided"]	NA	rs372694758	Uncertain_significance	criteria_provided_multiple_submitters_no_conflicts	[51161,1]	[0.9999804542433838,1.9545756616238615E-5]	51162	82.529
chr11:108244030	["C","A"]	ATM	ENST00000675843	missense_variant	MODERATE	NA	deleterious	possibly_damaging	ENSP00000501606.1:p.His192Asn	ENST00000675843.1:c.574C>A	23.3	NA	NA	NA	NA	NA	NA	NA	NA	526056	["Ataxia-telangiectasia_syndrome|Hereditary_cancer-predisposing_syndrome"]	NA	rs587780629	Uncertain_significance	criteria_provided_multiple_submitters_no_conflicts	[51161,1]	[0.9999804542433838,1.9545756616238615E-5]	51162	82.608
chr11:108244072	["A","C"]	ATM	ENST00000675843	missense_variant	MODERATE	NA	tolerated	benign	ENSP00000501606.1:p.Asn206His	ENST00000675843.1:c.616A>C	19.63	NA	NA	NA	NA	NA	NA	NA	NA	151257	["Ataxia-telangiectasia_syndrome|Hereditary_cancer-predisposing_syndrome|not_provided"]	NA	rs587781829	Uncertain_significance	criteria_provided_multiple_submitters_no_conflicts	[51158,4]	[0.999921816973535,7.818302646495446E-5]	51162	82.543
chr11:108244102	["G","T"]	ATM	ENST00000675843	missense_variant	MODERATE	NA	deleterious	possibly_damaging	ENSP00000501606.1:p.Ala216Ser	ENST00000675843.1:c.646G>T	23.7	[]	6.9926e-05	3.1008e-05	0.00019064	0	0	0	0	151464	["Ataxia-telangiectasia_syndrome|Hereditary_cancer-predisposing_syndrome|not_provided"]	NA	rs2235002	Uncertain_significance	criteria_provided_multiple_submitters_no_conflicts	[51161,1]	[0.9999804542433838,1.9545756616238615E-5]	51162	82.541
chr11:108244115	["C","T"]	ATM	ENST00000675843	missense_variant	MODERATE	NA	tolerated	benign	ENSP00000501606.1:p.Ala220Val	ENST00000675843.1:c.659C>T	17.5	NA	NA	NA	NA	NA	NA	NA	NA	137379	["Hereditary_breast_ovarian_cancer_syndrome|Ataxia-telangiectasia_syndrome|Hereditary_cancer-predisposing_syndrome|Familial_cancer_of_breast|not_specified|not_provided"]	NA	rs145355104	Uncertain_significance	criteria_provided_multiple_submitters_no_conflicts	[51160,2]	[0.9999609084867676,3.909151323247723E-5]	51162	82.41
chr11:108244785	["C","T"]	ATM	ENST00000675843	splice_region_variant	LOW	NA	NA	NA	NA	ENST00000675843.1:c.663-3C>T	15.44	NA	NA	NA	NA	NA	NA	NA	NA	994181	["Ataxia-telangiectasia_syndrome"]	NA	rs2079752506	Uncertain_significance	criteria_provided_single_submitter	[51161,1]	[0.9999804542433838,1.9545756616238615E-5]	51162	85.17
chr11:108244793	["A","G"]	ATM	ENST00000675843	missense_variant	MODERATE	NA	deleterious	possibly_damaging	ENSP00000501606.1:p.Glu223Gly	ENST00000675843.1:c.668A>G	28.4	NA	NA	NA	NA	NA	NA	NA	NA	183104	["Ataxia-telangiectasia_syndrome|Hereditary_cancer-predisposing_syndrome|Familial_cancer_of_breast|not_provided"]	NA	rs776227830	Uncertain_significance	criteria_provided_multiple_submitters_no_conflicts	[51160,2]	[0.9999609084867676,3.909151323247723E-5]	51162	85.17
chr11:108244797	["G","C"]	ATM	ENST00000675843	missense_variant	MODERATE	NA	deleterious	benign	ENSP00000501606.1:p.Lys224Asn	ENST00000675843.1:c.672G>C	23.2	NA	NA	NA	NA	NA	NA	NA	NA	233931	["Ataxia-telangiectasia_syndrome|Hereditary_cancer-predisposing_syndrome|not_specified|not_provided"]	NA	rs769731317	Uncertain_significance	criteria_provided_multiple_submitters_no_conflicts	[51159,3]	[0.9999413627301513,5.863726984871584E-5]	51162	85.167
chr11:108244837	["A","G"]	ATM	ENST00000675843	missense_variant	MODERATE	NA	tolerated	benign	ENSP00000501606.1:p.Ile238Val	ENST00000675843.1:c.712A>G	17.64	[]	6.9799e-06	1.5488e-05	0	0	0	0	0	183106	["Ataxia-telangiectasia_syndrome|Hereditary_cancer-predisposing_syndrome|Familial_cancer_of_breast|not_provided"]	["Uncertain_significance(7)|_Likely_benign(1)"]	rs754275014	Conflicting_interpretations_of_pathogenicity	criteria_provided_conflicting_interpretations	[51160,2]	[0.9999609084867676,3.909151323247723E-5]	51162	85.16
chr11:108244853	["T","C"]	ATM	ENST00000675843	missense_variant	MODERATE	NA	tolerated	benign	ENSP00000501606.1:p.Leu243Ser	ENST00000675843.1:c.728T>C	22.2	[]	6.9792e-06	1.5489e-05	0	0	0	0	0	183108	["Ataxia-telangiectasia_syndrome|Hereditary_cancer-predisposing_syndrome|not_provided"]	NA	rs786202096	Uncertain_significance	criteria_provided_multiple_submitters_no_conflicts	[51161,1]	[0.9999804542433838,1.9545756616238615E-5]	51162	85.161
chr11:108244903	["C","T"]	ATM	ENST00000675843	missense_variant	MODERATE	NA	tolerated	possibly_damaging	ENSP00000501606.1:p.Pro260Ser	ENST00000675843.1:c.778C>T	22.8	NA	NA	NA	NA	NA	NA	NA	NA	NA	NA	NA	NA	NA	NA	[51161,1]	[0.9999804542433838,1.9545756616238615E-5]	51162	84.868
chr11:108244936	["C","A"]	ATM	ENST00000675843	missense_variant	MODERATE	NA	tolerated	benign	ENSP00000501606.1:p.Leu271Ile	ENST00000675843.1:c.811C>A	22.1	[]	1.3966e-05	3.098e-05	0	0	0	0	0	180394	["Malignant_tumor_of_breast|Ataxia-telangiectasia_syndrome|Hereditary_cancer-predisposing_syndrome|not_provided"]	NA	rs730881339	Uncertain_significance	criteria_provided_multiple_submitters_no_conflicts	[51160,2]	[0.9999609084867676,3.909151323247723E-5]	51162	84.853
chr11:108244963	["A","G"]	ATM	ENST00000675843	missense_variant	MODERATE	NA	tolerated	benign	ENSP00000501606.1:p.Ile280Val	ENST00000675843.1:c.838A>G	21.4	NA	NA	NA	NA	NA	NA	NA	NA	398077	["Ataxia-telangiectasia_syndrome|Hereditary_cancer-predisposing_syndrome|not_provided"]	NA	rs764048041	Uncertain_significance	criteria_provided_multiple_submitters_no_conflicts	[51161,1]	[0.9999804542433838,1.9545756616238615E-5]	51162	84.815
chr11:108244979	["T","A"]	ATM	ENST00000675843	missense_variant	MODERATE	NA	deleterious	probably_damaging	ENSP00000501606.1:p.Leu285Gln	ENST00000675843.1:c.854T>A	27.6	NA	NA	NA	NA	NA	NA	NA	NA	NA	NA	NA	NA	NA	NA	[51160,2]	[0.9999609084867676,3.909151323247723E-5]	51162	84.813
chr11:108245026	["G","A"]	ATM	ENST00000675843	missense_variant	MODERATE	NA	deleterious	possibly_damaging	ENSP00000501606.1:p.Gly301Ser	ENST00000675843.1:c.901G>A	34	NA	NA	NA	NA	NA	NA	NA	NA	413325	["Ataxia-telangiectasia_syndrome|Hereditary_cancer-predisposing_syndrome|Familial_cancer_of_breast|not_provided"]	["Likely_pathogenic(2)|_Uncertain_significance(1)"]	rs1064797160	Conflicting_interpretations_of_pathogenicity	criteria_provided_conflicting_interpretations	[51159,1]	[0.9999804534792807,1.954652071931196E-5]	51160	84.775
chr11:108245026	["G","C"]	ATM	ENST00000675843	missense_variant	MODERATE	NA	deleterious	probably_damaging	ENSP00000501606.1:p.Gly301Arg	ENST00000675843.1:c.901G>C	35	NA	NA	NA	NA	NA	NA	NA	NA	994184	["Ataxia-telangiectasia_syndrome"]	NA	rs1064797160	Uncertain_significance	criteria_provided_single_submitter	[51159,1]	[0.9999804534792807,1.954652071931196E-5]	51160	84.775
chr11:108245027	["G","A"]	ATM	ENST00000675843	splice_donor_variant	HIGH	LC	NA	NA	NA	ENST00000675843.1:c.901+1G>A	28.9	[]	6.9816e-06	0	0	0	0	7.3228e-05	0	183113	["Ataxia-telangiectasia_syndrome|Hereditary_cancer-predisposing_syndrome|Familial_cancer_of_breast"]	NA	rs748840480	Pathogenic	criteria_provided_multiple_submitters_no_conflicts	[51161,1]	[0.9999804542433838,1.9545756616238615E-5]	51162	84.773
chr11:108246964	["G","A"]	ATM	ENST00000675843	missense_variant	MODERATE	NA	deleterious	probably_damaging	ENSP00000501606.1:p.Gly301Asp	ENST00000675843.1:c.902G>A	33	[]	6.9794e-05	0.00015486	0	0	0	0	0	186137	["Malignant_tumor_of_breast|Ataxia-telangiectasia_syndrome|Hereditary_cancer-predisposing_syndrome|Familial_cancer_of_breast|not_specified|not_provided"]	NA	rs202208861	Uncertain_significance	criteria_provided_multiple_submitters_no_conflicts	[51158,4]	[0.999921816973535,7.818302646495446E-5]	51162	82.907
chr11:108246998	["A","C"]	ATM	ENST00000675843	missense_variant	MODERATE	NA	deleterious	probably_damaging	ENSP00000501606.1:p.Leu312Phe	ENST00000675843.1:c.936A>C	24.9	[]	6.9764e-06	1.5485e-05	0	0	0	0	0	151844	["Ataxia-telangiectasia_syndrome|Hereditary_cancer-predisposing_syndrome|not_provided"]	NA	rs587782257	Uncertain_significance	criteria_provided_multiple_submitters_no_conflicts	[51161,1]	[0.9999804542433838,1.9545756616238615E-5]	51162	82.903
chr11:108247008	["T","C"]	ATM	ENST00000675843	missense_variant	MODERATE	NA	tolerated	probably_damaging	ENSP00000501606.1:p.Tyr316His	ENST00000675843.1:c.946T>C	27.1	[]	5.5821e-05	6.1943e-05	4.756e-05	0	0	0	0.00046425	222032	["Ataxia-telangiectasia_syndrome|Hereditary_cancer-predisposing_syndrome|not_specified|not_provided"]	NA	rs142317485	Uncertain_significance	criteria_provided_multiple_submitters_no_conflicts	[51160,2]	[0.9999609084867676,3.909151323247723E-5]	51162	82.903
chr11:108247020	["G","A"]	ATM	ENST00000675843	missense_variant	MODERATE	NA	deleterious	benign	ENSP00000501606.1:p.Val320Met	ENST00000675843.1:c.958G>A	23.5	[]	6.9778e-06	1.5486e-05	0	0	0	0	0	397789	["Ataxia-telangiectasia_syndrome"]	NA	rs1060501655	Uncertain_significance	criteria_provided_single_submitter	[51161,1]	[0.9999804542433838,1.9545756616238615E-5]	51162	82.903
chr11:108247048	["G","A"]	ATM	ENST00000675843	missense_variant	MODERATE	NA	tolerated	possibly_damaging	ENSP00000501606.1:p.Arg329Lys	ENST00000675843.1:c.986G>A	26.4	[]	6.9774e-06	0	0	0	0.00032787	0	0	240917	["Ataxia-telangiectasia_syndrome|Hereditary_cancer-predisposing_syndrome"]	NA	rs776938735	Uncertain_significance	criteria_provided_multiple_submitters_no_conflicts	[51161,1]	[0.9999804542433838,1.9545756616238615E-5]	51162	82.905
chr11:108247071	["C","T"]	ATM	ENST00000675843	missense_variant	MODERATE	NA	deleterious	probably_damaging	ENSP00000501606.1:p.Arg337Cys	ENST00000675843.1:c.1009C>T	29	[]	0.00017458	0.00018587	4.7599e-05	0	0.00032873	0.00073292	0	132784	["Malignant_tumor_of_breast|Ataxia-telangiectasia_syndrome|Hereditary_cancer-predisposing_syndrome|Familial_cancer_of_breast|not_specified|not_provided"]	["Uncertain_significance(11)|_Likely_benign(1)"]	rs138398778	Conflicting_interpretations_of_pathogenicity	criteria_provided_conflicting_interpretations	[51158,4]	[0.999921816973535,7.818302646495446E-5]	51162	82.88
chr11:108247087	["A","G"]	ATM	ENST00000675843	missense_variant	MODERATE	NA	deleterious	probably_damaging	ENSP00000501606.1:p.Lys342Arg	ENST00000675843.1:c.1025A>G	26.7	NA	NA	NA	NA	NA	NA	NA	NA	475403	["Ataxia-telangiectasia_syndrome|Hereditary_cancer-predisposing_syndrome|not_provided"]	NA	rs1064794119	Uncertain_significance	criteria_provided_multiple_submitters_no_conflicts	[51157,1]	[0.9999804527151178,1.954728488212987E-5]	51158	82.869
chr11:108247111	["C","T"]	ATM	ENST00000675843	missense_variant	MODERATE	NA	tolerated	probably_damaging	ENSP00000501606.1:p.Ala350Val	ENST00000675843.1:c.1049C>T	24.9	[]	1.3978e-05	3.0988e-05	0	0	0	0	0	240919	["Ataxia-telangiectasia_syndrome|Hereditary_cancer-predisposing_syndrome"]	NA	rs375049090	Uncertain_significance	criteria_provided_multiple_submitters_no_conflicts	[51161,1]	[0.9999804542433838,1.9545756616238615E-5]	51162	82.867
chr11:108248982	["C","T"]	ATM	ENST00000675843	missense_variant	MODERATE	NA	tolerated	benign	ENSP00000501606.1:p.Thr372Ile	ENST00000675843.1:c.1115C>T	14.93	NA	NA	NA	NA	NA	NA	NA	NA	837638	["Ataxia-telangiectasia_syndrome"]	NA	rs765912563	Uncertain_significance	criteria_provided_single_submitter	[51161,1]	[0.9999804542433838,1.9545756616238615E-5]	51162	85.784
chr11:108248985	["C","G"]	ATM	ENST00000675843	missense_variant	MODERATE	NA	deleterious	possibly_damaging	ENSP00000501606.1:p.Thr373Arg	ENST00000675843.1:c.1118C>G	24.7	NA	NA	NA	NA	NA	NA	NA	NA	233959	["Ataxia-telangiectasia_syndrome|Hereditary_cancer-predisposing_syndrome"]	NA	rs876659275	Uncertain_significance	criteria_provided_multiple_submitters_no_conflicts	[51161,1]	[0.9999804542433838,1.9545756616238615E-5]	51162	85.784
chr11:108248999	["A","G"]	ATM	ENST00000675843	missense_variant	MODERATE	NA	tolerated	benign	ENSP00000501606.1:p.Ser378Gly	ENST00000675843.1:c.1132A>G	11.37	[]	1.3956e-05	3.0975e-05	0	0	0	0	0	132787	["Ataxia-telangiectasia_syndrome|Hereditary_cancer-predisposing_syndrome|not_provided"]	["Uncertain_significance(2)|_Likely_benign(2)"]	rs587779811	Conflicting_interpretations_of_pathogenicity	criteria_provided_conflicting_interpretations	[51159,3]	[0.9999413627301513,5.863726984871584E-5]	51162	85.785
chr11:108249005	["T","A"]	ATM	ENST00000675843	missense_variant	MODERATE	NA	tolerated	benign	ENSP00000501606.1:p.Tyr380Asn	ENST00000675843.1:c.1138T>A	15.42	[]	2.0933e-05	4.6458e-05	0	0	0	0	0	132788	["Ataxia-telangiectasia_syndrome|Hereditary_cancer-predisposing_syndrome|not_provided"]	["Uncertain_significance(4)|_Likely_benign(2)"]	rs34083085	Conflicting_interpretations_of_pathogenicity	criteria_provided_conflicting_interpretations	[51159,3]	[0.9999413627301513,5.863726984871584E-5]	51162	85.788
chr11:108249019	["C","G"]	ATM	ENST00000675843	missense_variant	MODERATE	NA	deleterious	possibly_damaging	ENSP00000501606.1:p.Cys384Trp	ENST00000675843.1:c.1152C>G	25.4	NA	NA	NA	NA	NA	NA	NA	NA	240922	["Ataxia-telangiectasia_syndrome|Hereditary_cancer-predisposing_syndrome"]	NA	rs777755997	Uncertain_significance	criteria_provided_multiple_submitters_no_conflicts	[51161,1]	[0.9999804542433838,1.9545756616238615E-5]	51162	85.788
chr11:108249027	["A","G"]	ATM	ENST00000675843	missense_variant	MODERATE	NA	tolerated	benign	ENSP00000501606.1:p.Lys387Arg	ENST00000675843.1:c.1160A>G	17.41	NA	NA	NA	NA	NA	NA	NA	NA	233962	["Ataxia-telangiectasia_syndrome|Hereditary_cancer-predisposing_syndrome"]	["Uncertain_significance(1)|_Likely_benign(1)"]	rs876659755	Conflicting_interpretations_of_pathogenicity	criteria_provided_conflicting_interpretations	[51161,1]	[0.9999804542433838,1.9545756616238615E-5]	51162	85.787
chr11:108250714	["A","G"]	ATM	ENST00000675843	missense_variant	MODERATE	NA	tolerated	benign	ENSP00000501606.1:p.Thr417Ala	ENST00000675843.1:c.1249A>G	17.11	NA	NA	NA	NA	NA	NA	NA	NA	212844	["Ataxia-telangiectasia_syndrome|Hereditary_cancer-predisposing_syndrome|not_specified|not_provided"]	NA	rs863224556	Uncertain_significance	criteria_provided_multiple_submitters_no_conflicts	[51157,1]	[0.9999804527151178,1.954728488212987E-5]	51158	83.326
chr11:108250736	["C","A"]	ATM	ENST00000675843	missense_variant	MODERATE	NA	deleterious	probably_damaging	ENSP00000501606.1:p.Pro424His	ENST00000675843.1:c.1271C>A	25.1	[]	2.1334e-05	3.1114e-05	2.4412e-05	0	0	0	0	183136	["Ataxia-telangiectasia_syndrome|Hereditary_cancer-predisposing_syndrome|not_specified|not_provided"]	["Uncertain_significance(4)|_Likely_benign(1)"]	rs147472613	Conflicting_interpretations_of_pathogenicity	criteria_provided_conflicting_interpretations	[51158,2]	[0.9999609069585613,3.909304143862392E-5]	51160	83.771
chr11:108250805	["G","A"]	ATM	ENST00000675843	missense_variant	MODERATE	NA	deleterious	benign	ENSP00000501606.1:p.Arg447Gln	ENST00000675843.1:c.1340G>A	23.9	[]	2.099e-05	0	7.1609e-05	0	0	0	0	233970	["Ataxia-telangiectasia_syndrome|Hereditary_cancer-predisposing_syndrome|not_specified|not_provided"]	NA	rs760676955	Uncertain_significance	criteria_provided_multiple_submitters_no_conflicts	[51161,1]	[0.9999804542433838,1.9545756616238615E-5]	51162	83.895
chr11:108250843	["A","C"]	ATM	ENST00000675843	missense_variant	MODERATE	NA	tolerated	benign	ENSP00000501606.1:p.Thr460Pro	ENST00000675843.1:c.1378A>C	19.23	NA	NA	NA	NA	NA	NA	NA	NA	152517	["Ataxia-telangiectasia_syndrome|Hereditary_cancer-predisposing_syndrome|not_provided"]	NA	rs587782729	Uncertain_significance	criteria_provided_multiple_submitters_no_conflicts	[51160,2]	[0.9999609084867676,3.909151323247723E-5]	51162	83.908
chr11:108250905	["A","C"]	ATM	ENST00000675843	missense_variant	MODERATE	NA	deleterious	benign	ENSP00000501606.1:p.Leu480Phe	ENST00000675843.1:c.1440A>C	20.3	[]	3.4887e-05	7.7433e-05	0	0	0	0	0	183145	["Ataxia-telangiectasia_syndrome|Hereditary_cancer-predisposing_syndrome|not_specified|not_provided"]	NA	rs370240037	Uncertain_significance	criteria_provided_multiple_submitters_no_conflicts	[51160,2]	[0.9999609084867676,3.909151323247723E-5]	51162	83.907
chr11:108250909	["A","C"]	ATM	ENST00000675843	missense_variant	MODERATE	NA	deleterious	probably_damaging	ENSP00000501606.1:p.Lys482Gln	ENST00000675843.1:c.1444A>C	26.5	[]	1.3956e-05	1.5486e-05	2.3779e-05	0	0	0	0	132795	["Ataxia-telangiectasia_syndrome|Hereditary_cancer-predisposing_syndrome|Familial_cancer_of_breast|not_specified|not_provided"]	["Uncertain_significance(9)|_Likely_benign(3)"]	rs202173660	Conflicting_interpretations_of_pathogenicity	criteria_provided_conflicting_interpretations	[51160,2]	[0.9999609084867676,3.909151323247723E-5]	51162	83.904
chr11:108250933	["A","G"]	ATM	ENST00000675843	missense_variant	MODERATE	NA	tolerated	benign	ENSP00000501606.1:p.Ile490Val	ENST00000675843.1:c.1468A>G	15.68	NA	NA	NA	NA	NA	NA	NA	NA	240928	["Ataxia-telangiectasia_syndrome|Hereditary_cancer-predisposing_syndrome"]	NA	rs761850075	Uncertain_significance	criteria_provided_multiple_submitters_no_conflicts	[51160,2]	[0.9999609084867676,3.909151323247723E-5]	51162	83.9
chr11:108250934	["T","C"]	ATM	ENST00000675843	missense_variant	MODERATE	NA	tolerated	benign	ENSP00000501606.1:p.Ile490Thr	ENST00000675843.1:c.1469T>C	23.1	NA	NA	NA	NA	NA	NA	NA	NA	565115	["Ataxia-telangiectasia_syndrome|Hereditary_cancer-predisposing_syndrome"]	NA	rs1565383172	Uncertain_significance	criteria_provided_multiple_submitters_no_conflicts	[51161,1]	[0.9999804542433838,1.9545756616238615E-5]	51162	83.9
chr11:108250952	["G","T"]	ATM	ENST00000675843	missense_variant	MODERATE	NA	deleterious	possibly_damaging	ENSP00000501606.1:p.Ser496Ile	ENST00000675843.1:c.1487G>T	26.5	NA	NA	NA	NA	NA	NA	NA	NA	461293	["Ataxia-telangiectasia_syndrome|Hereditary_cancer-predisposing_syndrome"]	NA	rs778890679	Uncertain_significance	criteria_provided_multiple_submitters_no_conflicts	[51161,1]	[0.9999804542433838,1.9545756616238615E-5]	51162	83.892
chr11:108250957	["G","C"]	ATM	ENST00000675843	missense_variant	MODERATE	NA	tolerated	benign	ENSP00000501606.1:p.Glu498Gln	ENST00000675843.1:c.1492G>C	21.9	NA	NA	NA	NA	NA	NA	NA	NA	475389	["Ataxia-telangiectasia_syndrome|Hereditary_cancer-predisposing_syndrome"]	NA	rs1555071060	Uncertain_significance	criteria_provided_multiple_submitters_no_conflicts	[51161,1]	[0.9999804542433838,1.9545756616238615E-5]	51162	83.887
chr11:108250960	["C","G"]	ATM	ENST00000675843	missense_variant	MODERATE	NA	deleterious	benign	ENSP00000501606.1:p.Gln499Glu	ENST00000675843.1:c.1495C>G	23.2	NA	NA	NA	NA	NA	NA	NA	NA	NA	NA	NA	NA	NA	NA	[51159,1]	[0.9999804534792807,1.954652071931196E-5]	51160	83.887
chr11:108250981	["G","T"]	ATM	ENST00000675843	missense_variant	MODERATE	NA	deleterious	possibly_damaging	ENSP00000501606.1:p.Gly506Cys	ENST00000675843.1:c.1516G>T	28.4	[]	3.4911e-05	7.7433e-05	0	0	0	0	0	132796	["Ataxia-telangiectasia_syndrome|Hereditary_cancer-predisposing_syndrome|Familial_cancer_of_breast|not_specified|not_provided"]	["Uncertain_significance(7)|_Likely_benign(2)"]	rs587779816	Conflicting_interpretations_of_pathogenicity	criteria_provided_conflicting_interpretations	[51158,2]	[0.9999609069585613,3.909304143862392E-5]	51160	83.771
chr11:108251003	["A","C"]	ATM	ENST00000675843	missense_variant	MODERATE	NA	deleterious	possibly_damaging	ENSP00000501606.1:p.Gln513Pro	ENST00000675843.1:c.1538A>C	25.1	NA	NA	NA	NA	NA	NA	NA	NA	487429	["Ataxia-telangiectasia_syndrome|Hereditary_cancer-predisposing_syndrome|not_provided"]	NA	rs753109010	Uncertain_significance	criteria_provided_multiple_submitters_no_conflicts	[51155,1]	[0.9999804519508954,1.954804910469935E-5]	51156	83.772
chr11:108251020	["G","A"]	ATM	ENST00000675843	missense_variant	MODERATE	NA	tolerated	benign	ENSP00000501606.1:p.Val519Ile	ENST00000675843.1:c.1555G>A	13.82	NA	NA	NA	NA	NA	NA	NA	NA	460543	["Ataxia-telangiectasia_syndrome|Hereditary_cancer-predisposing_syndrome"]	NA	rs758056561	Uncertain_significance	criteria_provided_multiple_submitters_no_conflicts	[51161,1]	[0.9999804542433838,1.9545756616238615E-5]	51162	83.73
chr11:108251044	["T","C"]	ATM	ENST00000675843	missense_variant	MODERATE	NA	tolerated	benign	ENSP00000501606.1:p.Phe527Leu	ENST00000675843.1:c.1579T>C	23.1	[]	6.9788e-06	1.5489e-05	0	0	0	0	0	222040	["Ataxia-telangiectasia_syndrome|Hereditary_cancer-predisposing_syndrome"]	NA	rs864622262	Uncertain_significance	criteria_provided_multiple_submitters_no_conflicts	[51161,1]	[0.9999804542433838,1.9545756616238615E-5]	51162	83.724
chr11:108251863	["C","T"]	ATM	ENST00000675843	missense_variant	MODERATE	NA	tolerated	benign	ENSP00000501606.1:p.Ala545Val	ENST00000675843.1:c.1634C>T	20.1	NA	NA	NA	NA	NA	NA	NA	NA	240930	["Ataxia-telangiectasia_syndrome|Hereditary_cancer-predisposing_syndrome|not_provided"]	NA	rs878853485	Uncertain_significance	criteria_provided_multiple_submitters_no_conflicts	[51161,1]	[0.9999804542433838,1.9545756616238615E-5]	51162	77.015
chr11:108251871	["A","G"]	ATM	ENST00000675843	missense_variant	MODERATE	NA	tolerated	benign	ENSP00000501606.1:p.Thr548Ala	ENST00000675843.1:c.1642A>G	3.148	NA	NA	NA	NA	NA	NA	NA	NA	240931	["Ataxia-telangiectasia_syndrome|Hereditary_cancer-predisposing_syndrome|not_specified|Breast_and/or_ovarian_cancer|not_provided"]	NA	rs878853486	Uncertain_significance	criteria_provided_multiple_submitters_no_conflicts	[51161,1]	[0.9999804542433838,1.9545756616238615E-5]	51162	76.978
chr11:108251875	["G","C"]	ATM	ENST00000675843	missense_variant	MODERATE	NA	tolerated	benign	ENSP00000501606.1:p.Ser549Thr	ENST00000675843.1:c.1646G>C	3.466	NA	NA	NA	NA	NA	NA	NA	NA	NA	NA	NA	NA	NA	NA	[51161,1]	[0.9999804542433838,1.9545756616238615E-5]	51162	76.979
chr11:108251877	["A","G"]	ATM	ENST00000675843	missense_variant	MODERATE	NA	tolerated	benign	ENSP00000501606.1:p.Ile550Val	ENST00000675843.1:c.1648A>G	1.577	[]	1.3955e-05	3.0978e-05	0	0	0	0	0	183155	["Malignant_tumor_of_breast|Ataxia-telangiectasia_syndrome|Hereditary_cancer-predisposing_syndrome|not_provided"]	["Uncertain_significance(3)|_Likely_benign(3)"]	rs202144949	Conflicting_interpretations_of_pathogenicity	criteria_provided_conflicting_interpretations	[51160,2]	[0.9999609084867676,3.909151323247723E-5]	51162	76.976
chr11:108251890	["C","T"]	ATM	ENST00000675843	missense_variant	MODERATE	NA	tolerated	benign	ENSP00000501606.1:p.Thr554Met	ENST00000675843.1:c.1661C>T	9.596	[]	3.4942e-05	4.6496e-05	2.3824e-05	0	0	7.3389e-05	0	397676	["Ataxia-telangiectasia_syndrome|Hereditary_cancer-predisposing_syndrome|not_provided"]	NA	rs1060501694	Uncertain_significance	criteria_provided_multiple_submitters_no_conflicts	[51158,4]	[0.999921816973535,7.818302646495446E-5]	51162	76.978
chr11:108251917	["T","G"]	ATM	ENST00000675843	missense_variant	MODERATE	NA	tolerated	benign	ENSP00000501606.1:p.Met563Arg	ENST00000675843.1:c.1688T>G	15.05	[]	1.3955e-05	1.5489e-05	2.3774e-05	0	0	0	0	222045	["Ataxia-telangiectasia_syndrome|Hereditary_cancer-predisposing_syndrome|not_specified"]	NA	rs750815208	Uncertain_significance	criteria_provided_multiple_submitters_no_conflicts	[51161,1]	[0.9999804542433838,1.9545756616238615E-5]	51162	76.974
chr11:108251951	["A","C"]	ATM	ENST00000675843	missense_variant	MODERATE	NA	tolerated	probably_damaging	ENSP00000501606.1:p.Glu574Asp	ENST00000675843.1:c.1722A>C	21.9	NA	NA	NA	NA	NA	NA	NA	NA	461296	["Ataxia-telangiectasia_syndrome|Hereditary_cancer-predisposing_syndrome"]	NA	rs372334891	Uncertain_significance	criteria_provided_multiple_submitters_no_conflicts	[51160,2]	[0.9999609084867676,3.909151323247723E-5]	51162	76.963
chr11:108252019	["C","T"]	ATM	ENST00000675843	missense_variant	MODERATE	NA	tolerated	benign	ENSP00000501606.1:p.Pro597Leu	ENST00000675843.1:c.1790C>T	19.83	NA	NA	NA	NA	NA	NA	NA	NA	408082	["Ataxia-telangiectasia_syndrome|Hereditary_cancer-predisposing_syndrome|not_provided"]	NA	rs765847854	Uncertain_significance	criteria_provided_multiple_submitters_no_conflicts	[51161,1]	[0.9999804542433838,1.9545756616238615E-5]	51162	76.784
chr11:108252030	["A","G"]	ATM	ENST00000675843	missense_variant	MODERATE	NA	deleterious	benign	ENSP00000501606.1:p.Ser601Gly	ENST00000675843.1:c.1801A>G	24.9	NA	NA	NA	NA	NA	NA	NA	NA	810276	["Ataxia-telangiectasia_syndrome|Hereditary_cancer-predisposing_syndrome"]	NA	rs1591528484	Uncertain_significance	criteria_provided_multiple_submitters_no_conflicts	[51161,1]	[0.9999804542433838,1.9545756616238615E-5]	51162	76.781
chr11:108252851	["G","T"]	ATM	ENST00000675843	missense_variant	MODERATE	NA	deleterious	benign	ENSP00000501606.1:p.Val613Leu	ENST00000675843.1:c.1837G>T	23.3	[]	4.1915e-05	9.298e-05	0	0	0	0	0	180403	["Ataxia-telangiectasia_syndrome|Hereditary_cancer-predisposing_syndrome|not_specified|not_provided"]	NA	rs200124136	Uncertain_significance	criteria_provided_multiple_submitters_no_conflicts	[51158,4]	[0.999921816973535,7.818302646495446E-5]	51162	70.008
chr11:108252869	["A","C"]	ATM	ENST00000675843	missense_variant	MODERATE	NA	deleterious	benign	ENSP00000501606.1:p.Asn619His	ENST00000675843.1:c.1855A>C	23	[]	2.0944e-05	3.0985e-05	2.3796e-05	0	0	0	0	151938	["Ataxia-telangiectasia_syndrome|Hereditary_cancer-predisposing_syndrome|not_specified|not_provided"]	["Uncertain_significance(5)|_Likely_benign(1)"]	rs140882609	Conflicting_interpretations_of_pathogenicity	criteria_provided_conflicting_interpretations	[51160,2]	[0.9999609084867676,3.909151323247723E-5]	51162	70.015
chr11:108252906	["C","T"]	ATM	ENST00000675843	missense_variant	MODERATE	NA	tolerated	benign	ENSP00000501606.1:p.Pro631Leu	ENST00000675843.1:c.1892C>T	19.7	NA	NA	NA	NA	NA	NA	NA	NA	234004	["Ataxia-telangiectasia_syndrome|Hereditary_cancer-predisposing_syndrome|not_provided"]	NA	rs756782634	Uncertain_significance	criteria_provided_multiple_submitters_no_conflicts	[51161,1]	[0.9999804542433838,1.9545756616238615E-5]	51162	70.011
chr11:108252915	["A","G"]	ATM	ENST00000675843	splice_region_variant	LOW	NA	NA	NA	NA	ENST00000675843.1:c.1898+3A>G	20.5	[]	6.9788e-06	0	0	0	0	0	0	461320	["Ataxia-telangiectasia_syndrome|Hereditary_cancer-predisposing_syndrome"]	NA	rs200169643	Uncertain_significance	criteria_provided_multiple_submitters_no_conflicts	[51161,1]	[0.9999804542433838,1.9545756616238615E-5]	51162	70.01
chr11:108253815	["G","A"]	ATM	ENST00000675843	missense_variant	MODERATE	NA	tolerated	benign	ENSP00000501606.1:p.Glu634Lys	ENST00000675843.1:c.1900G>A	23.7	NA	NA	NA	NA	NA	NA	NA	NA	NA	NA	NA	NA	NA	NA	[51161,1]	[0.9999804542433838,1.9545756616238615E-5]	51162	84.849
chr11:108253845	["T","A"]	ATM	ENST00000675843	missense_variant	MODERATE	NA	tolerated	benign	ENSP00000501606.1:p.Ser644Thr	ENST00000675843.1:c.1930T>A	18.14	NA	NA	NA	NA	NA	NA	NA	NA	525920	["Ataxia-telangiectasia_syndrome"]	NA	rs1555073128	Uncertain_significance	criteria_provided_single_submitter	[51161,1]	[0.9999804542433838,1.9545756616238615E-5]	51162	84.857
chr11:108253858	["T","C"]	ATM	ENST00000675843	missense_variant	MODERATE	NA	tolerated	benign	ENSP00000501606.1:p.Val648Ala	ENST00000675843.1:c.1943T>C	21.2	[]	2.7917e-05	6.1966e-05	0	0	0	0	0	212849	["Ataxia-telangiectasia_syndrome|Hereditary_cancer-predisposing_syndrome|not_specified|not_provided"]	NA	rs141175037	Uncertain_significance	criteria_provided_multiple_submitters_no_conflicts	[51157,5]	[0.9999022712169188,9.772878308119307E-5]	51162	84.862
chr11:108253892	["G","T"]	ATM	ENST00000675843	missense_variant	MODERATE	NA	tolerated	benign	ENSP00000501606.1:p.Lys659Asn	ENST00000675843.1:c.1977G>T	20.3	[]	6.9802e-06	1.5486e-05	0	0	0	0	0	398211	["Ataxia-telangiectasia_syndrome|Hereditary_cancer-predisposing_syndrome"]	NA	rs1060501565	Uncertain_significance	criteria_provided_multiple_submitters_no_conflicts	[51158,4]	[0.999921816973535,7.818302646495446E-5]	51162	84.866
chr11:108253927	["T","A"]	ATM	ENST00000675843	missense_variant	MODERATE	NA	tolerated	benign	ENSP00000501606.1:p.Ile671Lys	ENST00000675843.1:c.2012T>A	5.921	NA	NA	NA	NA	NA	NA	NA	NA	183169	["Ataxia-telangiectasia_syndrome|Hereditary_cancer-predisposing_syndrome"]	NA	rs750897021	Uncertain_significance	criteria_provided_multiple_submitters_no_conflicts	[51159,3]	[0.9999413627301513,5.863726984871584E-5]	51162	84.879
chr11:108253971	["C","A"]	ATM	ENST00000675843	missense_variant	MODERATE	NA	tolerated	benign	ENSP00000501606.1:p.Leu686Ile	ENST00000675843.1:c.2056C>A	21.7	NA	NA	NA	NA	NA	NA	NA	NA	484450	["Hereditary_breast_ovarian_cancer_syndrome|Ataxia-telangiectasia_syndrome|Hereditary_cancer-predisposing_syndrome|not_specified"]	NA	rs1335638362	Uncertain_significance	criteria_provided_multiple_submitters_no_conflicts	[51161,1]	[0.9999804542433838,1.9545756616238615E-5]	51162	84.878
chr11:108253989	["C","T"]	ATM	ENST00000675843	missense_variant	MODERATE	NA	tolerated	benign	ENSP00000501606.1:p.Arg692Cys	ENST00000675843.1:c.2074C>T	19.27	[]	1.3969e-05	0	2.3813e-05	0.00031949	0	0	0	183174	["Ataxia-telangiectasia_syndrome|Hereditary_cancer-predisposing_syndrome|not_specified|not_provided"]	["Uncertain_significance(5)|_Likely_benign(1)"]	rs765965513	Conflicting_interpretations_of_pathogenicity	criteria_provided_conflicting_interpretations	[51161,1]	[0.9999804542433838,1.9545756616238615E-5]	51162	84.877
chr11:108253990	["G","A"]	ATM	ENST00000675843	missense_variant	MODERATE	NA	tolerated	benign	ENSP00000501606.1:p.Arg692His	ENST00000675843.1:c.2075G>A	13.05	[]	1.3964e-05	1.5489e-05	0	0.00031928	0	0	0	240936	["Ataxia-telangiectasia_syndrome|Hereditary_cancer-predisposing_syndrome"]	NA	rs751515818	Uncertain_significance	criteria_provided_multiple_submitters_no_conflicts	[51161,1]	[0.9999804542433838,1.9545756616238615E-5]	51162	84.877
chr11:108254010	["G","C"]	ATM	ENST00000675843	missense_variant	MODERATE	NA	deleterious	benign	ENSP00000501606.1:p.Glu699Gln	ENST00000675843.1:c.2095G>C	22.2	[]	6.9835e-06	0	0	0	0.00032873	0	0	397830	["Ataxia-telangiectasia_syndrome|Hereditary_cancer-predisposing_syndrome"]	NA	rs1060501539	Uncertain_significance	criteria_provided_multiple_submitters_no_conflicts	[51161,1]	[0.9999804542433838,1.9545756616238615E-5]	51162	84.869
chr11:108254011	["A","G"]	ATM	ENST00000675843	missense_variant	MODERATE	NA	deleterious	benign	ENSP00000501606.1:p.Glu699Gly	ENST00000675843.1:c.2096A>G	22.8	[]	0.0007537	0	0.0022832	0	0	0.00058608	0.0018605	180407	["Hereditary_breast_ovarian_cancer_syndrome|Malignant_tumor_of_breast|Ataxia-telangiectasia_syndrome|Hereditary_cancer-predisposing_syndrome|not_specified"]	["Uncertain_significance(1)|_Benign(3)|_Likely_benign(7)"]	rs147934285	Conflicting_interpretations_of_pathogenicity	criteria_provided_conflicting_interpretations	[51159,3]	[0.9999413627301513,5.863726984871584E-5]	51162	84.868
chr11:108254032	["C","T"]	ATM	ENST00000675843	missense_variant	MODERATE	NA	deleterious	benign	ENSP00000501606.1:p.Ser706Leu	ENST00000675843.1:c.2117C>T	21.3	NA	NA	NA	NA	NA	NA	NA	NA	183177	["Ataxia-telangiectasia_syndrome|Hereditary_cancer-predisposing_syndrome"]	NA	rs779004090	Uncertain_significance	criteria_provided_multiple_submitters_no_conflicts	[51161,1]	[0.9999804542433838,1.9545756616238615E-5]	51162	84.866
chr11:108256221	["A","G"]	ATM	ENST00000675843	missense_variant	MODERATE	NA	tolerated	benign	ENSP00000501606.1:p.Asn711Asp	ENST00000675843.1:c.2131A>G	11.11	[]	6.9816e-06	1.5489e-05	0	0	0	0	0	151030	["Ataxia-telangiectasia_syndrome|Hereditary_cancer-predisposing_syndrome"]	NA	rs587781654	Uncertain_significance	criteria_provided_multiple_submitters_no_conflicts	[51161,1]	[0.9999804542433838,1.9545756616238615E-5]	51162	71.944
chr11:108256231	["C","T"]	ATM	ENST00000675843	missense_variant	MODERATE	NA	tolerated	benign	ENSP00000501606.1:p.Thr714Ile	ENST00000675843.1:c.2141C>T	4.854	[]	6.9836e-06	1.5489e-05	0	0	0	0	0	475640	["Ataxia-telangiectasia_syndrome|Hereditary_cancer-predisposing_syndrome"]	NA	rs1555074846	Uncertain_significance	criteria_provided_multiple_submitters_no_conflicts	[51159,3]	[0.9999413627301513,5.863726984871584E-5]	51162	71.971
chr11:108256237	["T","G"]	ATM	ENST00000675843	missense_variant	MODERATE	NA	tolerated	probably_damaging	ENSP00000501606.1:p.Val716Gly	ENST00000675843.1:c.2147T>G	23.8	NA	NA	NA	NA	NA	NA	NA	NA	222050	["Ataxia-telangiectasia_syndrome"]	NA	rs864622294	Uncertain_significance	criteria_provided_single_submitter	[51161,1]	[0.9999804542433838,1.9545756616238615E-5]	51162	71.971
chr11:108256239	["C","T"]	ATM	ENST00000675843	missense_variant	MODERATE	NA	deleterious	probably_damaging	ENSP00000501606.1:p.Arg717Trp	ENST00000675843.1:c.2149C>T	25	[]	6.9936e-05	1.5504e-05	0.00021461	0	0	0	0	150593	["Hereditary_breast_ovarian_cancer_syndrome|Ataxia-telangiectasia_syndrome|Hereditary_cancer-predisposing_syndrome|not_specified|not_provided"]	NA	rs147515380	Uncertain_significance	criteria_provided_multiple_submitters_no_conflicts	[51161,1]	[0.9999804542433838,1.9545756616238615E-5]	51162	71.972
chr11:108256249	["G","A"]	ATM	ENST00000675843	missense_variant	MODERATE	NA	deleterious	benign	ENSP00000501606.1:p.Arg720His	ENST00000675843.1:c.2159G>A	22.4	[]	2.0949e-05	4.6471e-05	0	0	0	0	0	180408	["Hereditary_breast_ovarian_cancer_syndrome|Ataxia-telangiectasia_syndrome|Hereditary_cancer-predisposing_syndrome|not_specified|Breast_and/or_ovarian_cancer|not_provided"]	NA	rs55830714	Uncertain_significance	criteria_provided_multiple_submitters_no_conflicts	[51161,1]	[0.9999804542433838,1.9545756616238615E-5]	51162	71.977
chr11:108256258	["T","C"]	ATM	ENST00000675843	missense_variant	MODERATE	NA	tolerated	benign	ENSP00000501606.1:p.Val723Ala	ENST00000675843.1:c.2168T>C	22.5	[]	6.9812e-06	0	0	0	0	7.3271e-05	0	234020	["Ataxia-telangiectasia_syndrome|Hereditary_cancer-predisposing_syndrome|not_specified|not_provided"]	NA	rs745399310	Uncertain_significance	criteria_provided_multiple_submitters_no_conflicts	[51159,3]	[0.9999413627301513,5.863726984871584E-5]	51162	71.978
chr11:108256279	["G","A"]	ATM	ENST00000675843	missense_variant	MODERATE	NA	deleterious	possibly_damaging	ENSP00000501606.1:p.Cys730Tyr	ENST00000675843.1:c.2189G>A	25	[]	2.0942e-05	3.0971e-05	2.3791e-05	0	0	0	0	150952	["Ataxia-telangiectasia_syndrome|Hereditary_cancer-predisposing_syndrome|Familial_cancer_of_breast"]	NA	rs587781595	Uncertain_significance	criteria_provided_multiple_submitters_no_conflicts	[51161,1]	[0.9999804542433838,1.9545756616238615E-5]	51162	71.978
chr11:108256312	["A","G"]	ATM	ENST00000675843	missense_variant	MODERATE	NA	tolerated	benign	ENSP00000501606.1:p.Tyr741Cys	ENST00000675843.1:c.2222A>G	20.8	[]	2.792e-05	4.6457e-05	0	0.00031908	0	0	0	240939	["Ataxia-telangiectasia_syndrome|Hereditary_cancer-predisposing_syndrome|not_provided"]	["Uncertain_significance(3)|_Likely_benign(2)"]	rs878853492	Conflicting_interpretations_of_pathogenicity	criteria_provided_conflicting_interpretations	[51160,2]	[0.9999609084867676,3.909151323247723E-5]	51162	71.975
chr11:108256336	["C","T"]	ATM	ENST00000675843	missense_variant	MODERATE	NA	deleterious	probably_damaging	ENSP00000501606.1:p.Ala749Val	ENST00000675843.1:c.2246C>T	26.2	NA	NA	NA	NA	NA	NA	NA	NA	NA	NA	NA	NA	NA	NA	[51159,1]	[0.9999804534792807,1.954652071931196E-5]	51160	71.964
chr11:108256340	["G","A"]	ATM	ENST00000675843	splice_region_variant	LOW	NA	NA	NA	ENSP00000501606.1:p.Lys750=	ENST00000675843.1:c.2250G>A	21.5	[]	2.7939e-05	4.647e-05	0	0	0	0	0.00046555	18083	["Malignant_tumor_of_breast|Ataxia-telangiectasia_syndrome|Hereditary_cancer-predisposing_syndrome|Familial_cancer_of_breast|not_provided"]	NA	rs1137887	Pathogenic/Likely_pathogenic	criteria_provided_multiple_submitters_no_conflicts	[51157,3]	[0.9999413604378421,5.863956215793589E-5]	51160	71.963
chr11:108257471	["T","G"]	ATM	ENST00000675843	intron_variant	MODIFIER	NA	NA	NA	NA	ENST00000675843.1:c.2251-10T>G	17.51	[]	6.9766e-06	1.5483e-05	0	0	0	0	0	180411	["Ataxia-telangiectasia_syndrome|Hereditary_cancer-predisposing_syndrome|Familial_cancer_of_breast|not_provided"]	["Pathogenic(6)|_Likely_pathogenic(4)|_Uncertain_significance(1)"]	rs730881346	Conflicting_interpretations_of_pathogenicity	criteria_provided_conflicting_interpretations	[51158,4]	[0.999921816973535,7.818302646495446E-5]	51162	74.996
chr11:108257488	["T","C"]	ATM	ENST00000675843	missense_variant	MODERATE	NA	deleterious	possibly_damaging	ENSP00000501606.1:p.Met753Thr	ENST00000675843.1:c.2258T>C	25.3	[]	2.0932e-05	3.0972e-05	2.3779e-05	0	0	0	0	150969	["Ataxia-telangiectasia_syndrome|Hereditary_cancer-predisposing_syndrome|not_specified|not_provided"]	NA	rs587781607	Uncertain_significance	criteria_provided_multiple_submitters_no_conflicts	[51161,1]	[0.9999804542433838,1.9545756616238615E-5]	51162	75.02
chr11:108257490	["C","A"]	ATM	ENST00000675843	missense_variant	MODERATE	NA	tolerated	benign	ENSP00000501606.1:p.Gln754Lys	ENST00000675843.1:c.2260C>A	21.4	[]	1.3959e-05	3.0973e-05	0	0	0	0	0	151210	["Ataxia-telangiectasia_syndrome|Hereditary_cancer-predisposing_syndrome|not_provided"]	NA	rs3205809	Uncertain_significance	criteria_provided_multiple_submitters_no_conflicts	[51160,2]	[0.9999609084867676,3.909151323247723E-5]	51162	75.024
chr11:108257511	["A","T"]	ATM	ENST00000675843	missense_variant	MODERATE	NA	tolerated	benign	ENSP00000501606.1:p.Thr761Ser	ENST00000675843.1:c.2281A>T	18.85	[]	0.00021631	0	0.00073732	0	0	0	0	139456	["Ataxia-telangiectasia_syndrome|Hereditary_cancer-predisposing_syndrome|not_specified|not_provided"]	["Uncertain_significance(5)|_Likely_benign(2)"]	rs2235011	Conflicting_interpretations_of_pathogenicity	criteria_provided_conflicting_interpretations	[51161,1]	[0.9999804542433838,1.9545756616238615E-5]	51162	75.102
chr11:108257563	["A","G"]	ATM	ENST00000675843	missense_variant	MODERATE	NA	tolerated	benign	ENSP00000501606.1:p.Asn778Ser	ENST00000675843.1:c.2333A>G	15.18	[]	1.3954e-05	3.0966e-05	0	0	0	0	0	132805	["Ataxia-telangiectasia_syndrome|Hereditary_cancer-predisposing_syndrome|not_provided"]	NA	rs587779820	Uncertain_significance	criteria_provided_multiple_submitters_no_conflicts	[51161,1]	[0.9999804542433838,1.9545756616238615E-5]	51162	75.115
chr11:108257584	["G","A"]	ATM	ENST00000675843	missense_variant	MODERATE	NA	deleterious	benign	ENSP00000501606.1:p.Arg785His	ENST00000675843.1:c.2354G>A	21.1	[]	2.792e-05	6.1946e-05	0	0	0	0	0	151658	["Ataxia-telangiectasia_syndrome|Hereditary_cancer-predisposing_syndrome|not_provided"]	NA	rs587782128	Uncertain_significance	criteria_provided_multiple_submitters_no_conflicts	[51160,2]	[0.9999609084867676,3.909151323247723E-5]	51162	75.107
chr11:108257604	["A","G"]	ATM	ENST00000675843	missense_variant	MODERATE	NA	tolerated	benign	ENSP00000501606.1:p.Lys792Glu	ENST00000675843.1:c.2374A>G	22.3	NA	NA	NA	NA	NA	NA	NA	NA	475780	["Ataxia-telangiectasia_syndrome|Hereditary_cancer-predisposing_syndrome|not_provided"]	NA	rs1423446897	Uncertain_significance	criteria_provided_multiple_submitters_no_conflicts	[51161,1]	[0.9999804542433838,1.9545756616238615E-5]	51162	75.094
chr11:108258995	["A","C"]	ATM	ENST00000675843	missense_variant	MODERATE	NA	tolerated	possibly_damaging	ENSP00000501606.1:p.Asn796His	ENST00000675843.1:c.2386A>C	22.1	NA	NA	NA	NA	NA	NA	NA	NA	151471	["Ataxia-telangiectasia_syndrome|Hereditary_cancer-predisposing_syndrome|not_specified|not_provided"]	NA	rs201793499	Uncertain_significance	criteria_provided_multiple_submitters_no_conflicts	[51160,2]	[0.9999609084867676,3.909151323247723E-5]	51162	75.261
chr11:108259005	["C","T"]	ATM	ENST00000675843	missense_variant	MODERATE	NA	tolerated	benign	ENSP00000501606.1:p.Ala799Val	ENST00000675843.1:c.2396C>T	11.55	[]	2.7922e-05	6.1954e-05	0	0	0	0	0	180415	["Malignant_tumor_of_breast|Ataxia-telangiectasia_syndrome|Hereditary_cancer-predisposing_syndrome|not_specified|not_provided"]	["Uncertain_significance(4)|_Likely_benign(3)"]	rs199954262	Conflicting_interpretations_of_pathogenicity	criteria_provided_conflicting_interpretations	[51157,5]	[0.9999022712169188,9.772878308119307E-5]	51162	75.261
chr11:108259023	["G","A"]	ATM	ENST00000675843	missense_variant	MODERATE	NA	tolerated	benign	ENSP00000501606.1:p.Arg805Gln	ENST00000675843.1:c.2414G>A	22.2	NA	NA	NA	NA	NA	NA	NA	NA	151842	["Ataxia-telangiectasia_syndrome|Hereditary_cancer-predisposing_syndrome|not_provided"]	NA	rs587782255	Uncertain_significance	criteria_provided_multiple_submitters_no_conflicts	[51159,3]	[0.9999413627301513,5.863726984871584E-5]	51162	75.262
chr11:108259027	["G","T"]	ATM	ENST00000675843	missense_variant	MODERATE	NA	deleterious	probably_damaging	ENSP00000501606.1:p.Leu806Phe	ENST00000675843.1:c.2418G>T	23	[]	3.4898e-05	6.1952e-05	2.379e-05	0	0	0	0	150527	["Malignant_tumor_of_breast|Ataxia-telangiectasia_syndrome|Hereditary_cancer-predisposing_syndrome|not_specified|not_provided"]	NA	rs587781296	Uncertain_significance	criteria_provided_multiple_submitters_no_conflicts	[51161,1]	[0.9999804542433838,1.9545756616238615E-5]	51162	75.26
chr11:108259043	["A","G"]	ATM	ENST00000675843	missense_variant	MODERATE	NA	tolerated	benign	ENSP00000501606.1:p.Met812Val	ENST00000675843.1:c.2434A>G	18.7	NA	NA	NA	NA	NA	NA	NA	NA	525679	["Ataxia-telangiectasia_syndrome|Hereditary_cancer-predisposing_syndrome"]	NA	rs112357985	Uncertain_significance	criteria_provided_multiple_submitters_no_conflicts	[51161,1]	[0.9999804542433838,1.9545756616238615E-5]	51162	75.258
chr11:108259045	["G","A"]	ATM	ENST00000675843	missense_variant	MODERATE	NA	tolerated	benign	ENSP00000501606.1:p.Met812Ile	ENST00000675843.1:c.2436G>A	21.7	NA	NA	NA	NA	NA	NA	NA	NA	234036	["Ataxia-telangiectasia_syndrome|Hereditary_cancer-predisposing_syndrome|not_provided"]	NA	rs876658688	Uncertain_significance	criteria_provided_multiple_submitters_no_conflicts	[51161,1]	[0.9999804542433838,1.9545756616238615E-5]	51162	75.257
chr11:108259052	["A","G"]	ATM	ENST00000675843	missense_variant	MODERATE	NA	deleterious	benign	ENSP00000501606.1:p.Ile815Val	ENST00000675843.1:c.2443A>G	22.7	[]	6.9773e-06	0	0	0	0.00032787	0	0	244594	["Ataxia-telangiectasia_syndrome|Hereditary_cancer-predisposing_syndrome|not_specified|not_provided"]	NA	rs746090916	Uncertain_significance	criteria_provided_multiple_submitters_no_conflicts	[51161,1]	[0.9999804542433838,1.9545756616238615E-5]	51162	75.231
chr11:108259064	["T","A"]	ATM	ENST00000675843	missense_variant	MODERATE	NA	tolerated	benign	ENSP00000501606.1:p.Cys819Ser	ENST00000675843.1:c.2455T>A	23.2	NA	NA	NA	NA	NA	NA	NA	NA	NA	NA	NA	NA	NA	NA	[51160,2]	[0.9999609084867676,3.909151323247723E-5]	51162	75.226
chr11:108267180	["A","C"]	ATM	ENST00000675843	missense_variant	MODERATE	NA	tolerated	benign	ENSP00000501606.1:p.Ile826Leu	ENST00000675843.1:c.2476A>C	18.16	[]	4.8849e-05	0.00010839	0	0	0	0	0	152059	["Ataxia-telangiectasia_syndrome|Hereditary_cancer-predisposing_syndrome|Familial_cancer_of_breast|not_specified|not_provided"]	["Uncertain_significance(7)|_Likely_benign(1)"]	rs587782397	Conflicting_interpretations_of_pathogenicity	criteria_provided_conflicting_interpretations	[51159,3]	[0.9999413627301513,5.863726984871584E-5]	51162	86.061
chr11:108267196	["A","G"]	ATM	ENST00000675843	missense_variant	MODERATE	NA	tolerated	benign	ENSP00000501606.1:p.Asp831Gly	ENST00000675843.1:c.2492A>G	20.8	[]	6.9794e-06	1.5487e-05	0	0	0	0	0	183192	["Ataxia-telangiectasia_syndrome|Hereditary_cancer-predisposing_syndrome|not_provided"]	NA	rs587781352	Uncertain_significance	criteria_provided_multiple_submitters_no_conflicts	[51161,1]	[0.9999804542433838,1.9545756616238615E-5]	51162	86.064
chr11:108267213	["T","C"]	ATM	ENST00000675843	missense_variant	MODERATE	NA	tolerated	benign	ENSP00000501606.1:p.Ser837Pro	ENST00000675843.1:c.2509T>C	16.72	NA	NA	NA	NA	NA	NA	NA	NA	NA	NA	NA	NA	NA	NA	[51161,1]	[0.9999804542433838,1.9545756616238615E-5]	51162	86.074
chr11:108267223	["A","T"]	ATM	ENST00000675843	missense_variant	MODERATE	NA	deleterious	possibly_damaging	ENSP00000501606.1:p.Asp840Val	ENST00000675843.1:c.2519A>T	22.5	[]	2.7906e-05	3.0967e-05	0	0	0	7.3196e-05	0.00046468	183193	["Ataxia-telangiectasia_syndrome|Hereditary_cancer-predisposing_syndrome|Familial_cancer_of_breast|not_provided"]	NA	rs786202605	Uncertain_significance	criteria_provided_multiple_submitters_no_conflicts	[51160,2]	[0.9999609084867676,3.909151323247723E-5]	51162	86.074
chr11:108267235	["G","A"]	ATM	ENST00000675843	missense_variant	MODERATE	NA	tolerated	benign	ENSP00000501606.1:p.Gly844Glu	ENST00000675843.1:c.2531G>A	17.8	[]	1.3963e-05	3.0974e-05	0	0	0	0	0	151228	["Ataxia-telangiectasia_syndrome|Hereditary_cancer-predisposing_syndrome|not_provided"]	["Uncertain_significance(3)|_Likely_benign(2)"]	rs587781808	Conflicting_interpretations_of_pathogenicity	criteria_provided_conflicting_interpretations	[51161,1]	[0.9999804542433838,1.9545756616238615E-5]	51162	86.075
chr11:108267261	["T","C"]	ATM	ENST00000675843	missense_variant	MODERATE	NA	tolerated	possibly_damaging	ENSP00000501606.1:p.Ser853Pro	ENST00000675843.1:c.2557T>C	22.5	NA	NA	NA	NA	NA	NA	NA	NA	234045	["Ataxia-telangiectasia_syndrome|Hereditary_cancer-predisposing_syndrome"]	NA	rs876658913	Uncertain_significance	criteria_provided_multiple_submitters_no_conflicts	[51161,1]	[0.9999804542433838,1.9545756616238615E-5]	51162	86.076
chr11:108267271	["A","G"]	ATM	ENST00000675843	missense_variant	MODERATE	NA	tolerated	benign	ENSP00000501606.1:p.Asn856Ser	ENST00000675843.1:c.2567A>G	6.621	NA	NA	NA	NA	NA	NA	NA	NA	484472	["Ataxia-telangiectasia_syndrome|Hereditary_cancer-predisposing_syndrome"]	["Uncertain_significance(2)|_Likely_benign(1)"]	rs1555082253	Conflicting_interpretations_of_pathogenicity	criteria_provided_conflicting_interpretations	[51161,1]	[0.9999804542433838,1.9545756616238615E-5]	51162	86.077
chr11:108267306	["G","A"]	ATM	ENST00000675843	missense_variant	MODERATE	NA	tolerated	benign	ENSP00000501606.1:p.Asp868Asn	ENST00000675843.1:c.2602G>A	22.8	NA	NA	NA	NA	NA	NA	NA	NA	810336	["Hereditary_cancer-predisposing_syndrome"]	NA	rs1591588501	Uncertain_significance	criteria_provided_single_submitter	[51161,1]	[0.9999804542433838,1.9545756616238615E-5]	51162	85.999
chr11:108267307	["A","G"]	ATM	ENST00000675843	missense_variant	MODERATE	NA	tolerated	benign	ENSP00000501606.1:p.Asp868Gly	ENST00000675843.1:c.2603A>G	22.5	[]	2.792e-05	0	0	0	0	0	0	525778	["Ataxia-telangiectasia_syndrome|Hereditary_cancer-predisposing_syndrome"]	NA	rs750322758	Uncertain_significance	criteria_provided_multiple_submitters_no_conflicts	[51161,1]	[0.9999804542433838,1.9545756616238615E-5]	51162	85.999
chr11:108267334	["G","C"]	ATM	ENST00000675843	missense_variant	MODERATE	NA	tolerated	benign	ENSP00000501606.1:p.Ser877Thr	ENST00000675843.1:c.2630G>C	12.8	[]	3.4912e-05	0	0	0.00031908	0.0013158	0	0	132813	["Ataxia-telangiectasia_syndrome|Hereditary_cancer-predisposing_syndrome|not_specified|not_provided"]	["Uncertain_significance(1)|_Benign(2)|_Likely_benign(2)"]	rs370269552	Conflicting_interpretations_of_pathogenicity	criteria_provided_conflicting_interpretations	[51161,1]	[0.9999804542433838,1.9545756616238615E-5]	51162	85.913
chr11:108267340	["T","C"]	ATM	ENST00000675843	missense_variant	MODERATE	NA	tolerated	benign	ENSP00000501606.1:p.Ile879Thr	ENST00000675843.1:c.2636T>C	12.56	[]	6.979e-06	0	0	0	0.00032808	0	0	244599	["Ataxia-telangiectasia_syndrome|Hereditary_cancer-predisposing_syndrome|not_provided"]	NA	rs746265230	Uncertain_significance	criteria_provided_multiple_submitters_no_conflicts	[51161,1]	[0.9999804542433838,1.9545756616238615E-5]	51162	85.914
chr11:108268460	["T","A"]	ATM	ENST00000675843	missense_variant	MODERATE	NA	tolerated	benign	ENSP00000501606.1:p.Phe897Ile	ENST00000675843.1:c.2689T>A	18.91	[]	3.489e-05	4.6461e-05	2.3782e-05	0	0	0	0.00046468	186141	["Ataxia-telangiectasia_syndrome|Hereditary_cancer-predisposing_syndrome|Familial_cancer_of_breast|Breast_and/or_ovarian_cancer|not_provided"]	NA	rs147122522	Uncertain_significance	criteria_provided_multiple_submitters_no_conflicts	[51158,4]	[0.999921816973535,7.818302646495446E-5]	51162	81.082
chr11:108268465	["A","C"]	ATM	ENST00000675843	missense_variant	MODERATE	NA	deleterious	probably_damaging	ENSP00000501606.1:p.Leu898Phe	ENST00000675843.1:c.2694A>C	24.2	[]	6.9786e-06	0	0	0.00031969	0	0	0	461344	["Ataxia-telangiectasia_syndrome"]	NA	rs774395596	Uncertain_significance	criteria_provided_single_submitter	[51161,1]	[0.9999804542433838,1.9545756616238615E-5]	51162	81.085
chr11:108268512	["A","G"]	ATM	ENST00000675843	missense_variant	MODERATE	NA	tolerated	benign	ENSP00000501606.1:p.Asn914Ser	ENST00000675843.1:c.2741A>G	13.46	[]	2.0933e-05	3.0972e-05	0	0	0	0	0.00046555	565187	["Ataxia-telangiectasia_syndrome|Hereditary_cancer-predisposing_syndrome|not_provided"]	NA	rs141947469	Uncertain_significance	criteria_provided_multiple_submitters_no_conflicts	[51161,1]	[0.9999804542433838,1.9545756616238615E-5]	51162	82.236
chr11:108268517	["G","A"]	ATM	ENST00000675843	missense_variant	MODERATE	NA	tolerated	benign	ENSP00000501606.1:p.Val916Met	ENST00000675843.1:c.2746G>A	22.1	NA	NA	NA	NA	NA	NA	NA	NA	837691	["Ataxia-telangiectasia_syndrome"]	NA	rs2081388106	Uncertain_significance	criteria_provided_single_submitter	[51161,1]	[0.9999804542433838,1.9545756616238615E-5]	51162	82.237
chr11:108268541	["C","T"]	ATM	ENST00000675843	missense_variant	MODERATE	NA	deleterious	probably_damaging	ENSP00000501606.1:p.Arg924Trp	ENST00000675843.1:c.2770C>T	26.6	[]	4.8876e-05	4.6471e-05	0	0.00095785	0	0	0	132815	["Ataxia-telangiectasia_syndrome|Hereditary_cancer-predisposing_syndrome|Familial_cancer_of_breast|not_specified|not_provided"]	NA	rs55723361	Uncertain_significance	criteria_provided_multiple_submitters_no_conflicts	[51158,4]	[0.999921816973535,7.818302646495446E-5]	51162	82.232
chr11:108268562	["A","G"]	ATM	ENST00000675843	missense_variant	MODERATE	NA	tolerated	benign	ENSP00000501606.1:p.Ile931Val	ENST00000675843.1:c.2791A>G	18.8	NA	NA	NA	NA	NA	NA	NA	NA	484204	["Ataxia-telangiectasia_syndrome|Hereditary_cancer-predisposing_syndrome"]	NA	rs1308253602	Uncertain_significance	criteria_provided_multiple_submitters_no_conflicts	[51161,1]	[0.9999804542433838,1.9545756616238615E-5]	51162	82.229
chr11:108268574	["A","G"]	ATM	ENST00000675843	missense_variant	MODERATE	NA	tolerated	benign	ENSP00000501606.1:p.Thr935Ala	ENST00000675843.1:c.2803A>G	15.93	NA	NA	NA	NA	NA	NA	NA	NA	475522	["Ataxia-telangiectasia_syndrome|Hereditary_cancer-predisposing_syndrome"]	NA	rs35813135	Uncertain_significance	criteria_provided_multiple_submitters_no_conflicts	[51159,1]	[0.9999804534792807,1.954652071931196E-5]	51160	82.229
chr11:108268575	["C","T"]	ATM	ENST00000675843	missense_variant	MODERATE	NA	tolerated	benign	ENSP00000501606.1:p.Thr935Met	ENST00000675843.1:c.2804C>T	7.695	[]	6.9809e-05	9.2922e-05	9.5175e-05	0	0	0	0	152217	["Ataxia-telangiectasia_syndrome|Familial_pancreatic_carcinoma|Hereditary_cancer-predisposing_syndrome|not_specified|not_provided"]	["Uncertain_significance(5)|_Likely_benign(3)"]	rs3218708	Conflicting_interpretations_of_pathogenicity	criteria_provided_conflicting_interpretations	[51158,4]	[0.999921816973535,7.818302646495446E-5]	51162	82.235
chr11:108268583	["C","G"]	ATM	ENST00000675843	missense_variant	MODERATE	NA	tolerated	benign	ENSP00000501606.1:p.Pro938Ala	ENST00000675843.1:c.2812C>G	3.231	NA	NA	NA	NA	NA	NA	NA	NA	475468	["Ataxia-telangiectasia_syndrome|Hereditary_cancer-predisposing_syndrome"]	NA	rs1415567368	Uncertain_significance	criteria_provided_multiple_submitters_no_conflicts	[51161,1]	[0.9999804542433838,1.9545756616238615E-5]	51162	82.223
chr11:108268595	["C","T"]	ATM	ENST00000675843	missense_variant	MODERATE	NA	tolerated	benign	ENSP00000501606.1:p.Leu942Phe	ENST00000675843.1:c.2824C>T	17.01	[]	2.0937e-05	3.0971e-05	0	0	0.00032808	0	0	183212	["Ataxia-telangiectasia_syndrome|Hereditary_cancer-predisposing_syndrome|not_provided"]	NA	rs3218688	Uncertain_significance	criteria_provided_multiple_submitters_no_conflicts	[51161,1]	[0.9999804542433838,1.9545756616238615E-5]	51162	82.22
chr11:108268607	["A","G"]	ATM	ENST00000675843	missense_variant	MODERATE	NA	tolerated	benign	ENSP00000501606.1:p.Met946Val	ENST00000675843.1:c.2836A>G	19.13	[]	4.1866e-05	7.7435e-05	2.3777e-05	0	0	0	0	151477	["Carcinoma_of_colon|Ataxia-telangiectasia_syndrome|Hereditary_cancer-predisposing_syndrome|Familial_cancer_of_breast|not_specified|not_provided"]	["Uncertain_significance(5)|_Likely_benign(1)"]	rs587781992	Conflicting_interpretations_of_pathogenicity	criteria_provided_conflicting_interpretations	[51160,2]	[0.9999609084867676,3.909151323247723E-5]	51162	82.221
chr11:108271073	["C","T"]	ATM	ENST00000675843	missense_variant	MODERATE	NA	deleterious	probably_damaging	ENSP00000501606.1:p.Leu950Phe	ENST00000675843.1:c.2848C>T	26.5	[]	0.00016765	1.5494e-05	0	0	0.0003283	0.0015394	0.00046425	222059	["Ataxia-telangiectasia_syndrome|Hereditary_cancer-predisposing_syndrome|Familial_cancer_of_breast|not_specified|not_provided"]	NA	rs763064034	Uncertain_significance	criteria_provided_multiple_submitters_no_conflicts	[51161,1]	[0.9999804542433838,1.9545756616238615E-5]	51162	94.742
chr11:108271074	["T","C"]	ATM	ENST00000675843	missense_variant	MODERATE	NA	deleterious	probably_damaging	ENSP00000501606.1:p.Leu950Pro	ENST00000675843.1:c.2849T>C	29.2	NA	NA	NA	NA	NA	NA	NA	NA	1355060	["Ataxia-telangiectasia_syndrome"]	NA	NA	Uncertain_significance	criteria_provided_single_submitter	[51157,1]	[0.9999804527151178,1.954728488212987E-5]	51158	94.745
chr11:108271074	["T","G"]	ATM	ENST00000675843	missense_variant	MODERATE	NA	deleterious	probably_damaging	ENSP00000501606.1:p.Leu950Arg	ENST00000675843.1:c.2849T>G	29	NA	NA	NA	NA	NA	NA	NA	NA	183214	["Ataxia-telangiectasia_syndrome|Hereditary_cancer-predisposing_syndrome|not_provided"]	NA	rs786203054	Likely_pathogenic	criteria_provided_multiple_submitters_no_conflicts	[51158,2]	[0.9999609069585613,3.909304143862392E-5]	51160	94.743
chr11:108271092	["G","A"]	ATM	ENST00000675843	missense_variant	MODERATE	NA	tolerated	benign	ENSP00000501606.1:p.Gly956Glu	ENST00000675843.1:c.2867G>A	21.3	NA	NA	NA	NA	NA	NA	NA	NA	408111	["Ataxia-telangiectasia_syndrome|Hereditary_cancer-predisposing_syndrome|not_provided"]	NA	rs752099312	Uncertain_significance	criteria_provided_multiple_submitters_no_conflicts	[51161,1]	[0.9999804542433838,1.9545756616238615E-5]	51162	94.751
chr11:108271098	["A","G"]	ATM	ENST00000675843	missense_variant	MODERATE	NA	deleterious	benign	ENSP00000501606.1:p.Glu958Gly	ENST00000675843.1:c.2873A>G	23.5	[]	3.4897e-05	0	0	0	0.0016393	0	0	137350	["Malignant_tumor_of_breast|Ataxia-telangiectasia_syndrome|Hereditary_cancer-predisposing_syndrome|not_specified|not_provided"]	["Uncertain_significance(5)|_Likely_benign(1)"]	rs587778069	Conflicting_interpretations_of_pathogenicity	criteria_provided_conflicting_interpretations	[51161,1]	[0.9999804542433838,1.9545756616238615E-5]	51162	94.755
chr11:108271104	["C","A"]	ATM	ENST00000675843	missense_variant	MODERATE	NA	tolerated	benign	ENSP00000501606.1:p.Pro960His	ENST00000675843.1:c.2879C>A	8.379	NA	NA	NA	NA	NA	NA	NA	NA	222060	["Hereditary_breast_ovarian_cancer_syndrome|Ataxia-telangiectasia_syndrome|Hereditary_cancer-predisposing_syndrome|not_specified"]	["Uncertain_significance(5)|_Benign(1)"]	rs587779828	Conflicting_interpretations_of_pathogenicity	criteria_provided_conflicting_interpretations	[51160,2]	[0.9999609084867676,3.909151323247723E-5]	51162	94.756
chr11:108271112	["A","G"]	ATM	ENST00000675843	missense_variant	MODERATE	NA	tolerated	benign	ENSP00000501606.1:p.Met963Val	ENST00000675843.1:c.2887A>G	15.45	[]	0.00014657	0	0.00040443	0	0	0.00021981	0.00046425	152680	["Hereditary_breast_ovarian_cancer_syndrome|Malignant_tumor_of_breast|Ataxia-telangiectasia_syndrome|Hereditary_cancer-predisposing_syndrome|not_specified|Breast_and/or_ovarian_cancer|not_provided"]	["Uncertain_significance(7)|_Likely_benign(2)"]	rs374353016	Conflicting_interpretations_of_pathogenicity	criteria_provided_conflicting_interpretations	[51159,3]	[0.9999413627301513,5.863726984871584E-5]	51162	94.759
chr11:108271114	["G","A"]	ATM	ENST00000675843	missense_variant	MODERATE	NA	tolerated	benign	ENSP00000501606.1:p.Met963Ile	ENST00000675843.1:c.2889G>A	20.6	[]	6.9824e-06	0	2.3806e-05	0	0	0	0	617685	["Ataxia-telangiectasia_syndrome|Hereditary_cancer-predisposing_syndrome|not_specified"]	NA	rs35098825	Uncertain_significance	criteria_provided_multiple_submitters_no_conflicts	[51161,1]	[0.9999804542433838,1.9545756616238615E-5]	51162	94.761
chr11:108271271	["G","A"]	ATM	ENST00000675843	missense_variant	MODERATE	NA	tolerated	benign	ENSP00000501606.1:p.Arg981His	ENST00000675843.1:c.2942G>A	22.9	NA	NA	NA	NA	NA	NA	NA	NA	234066	["Ataxia-telangiectasia_syndrome|Hereditary_cancer-predisposing_syndrome|not_specified|not_provided"]	NA	rs755896387	Uncertain_significance	criteria_provided_multiple_submitters_no_conflicts	[51161,1]	[0.9999804542433838,1.9545756616238615E-5]	51162	96.832
chr11:108271274	["G","A"]	ATM	ENST00000675843	missense_variant	MODERATE	NA	tolerated	possibly_damaging	ENSP00000501606.1:p.Arg982His	ENST00000675843.1:c.2945G>A	25.4	NA	NA	NA	NA	NA	NA	NA	NA	183219	["Ataxia-telangiectasia_syndrome|Hereditary_cancer-predisposing_syndrome|not_specified|not_provided"]	["Uncertain_significance(8)|_Likely_benign(1)"]	rs749471737	Conflicting_interpretations_of_pathogenicity	criteria_provided_conflicting_interpretations	[51161,1]	[0.9999804542433838,1.9545756616238615E-5]	51162	96.831
chr11:108271289	["G","A"]	ATM	ENST00000675843	missense_variant	MODERATE	NA	deleterious	probably_damaging	ENSP00000501606.1:p.Cys987Tyr	ENST00000675843.1:c.2960G>A	28.5	NA	NA	NA	NA	NA	NA	NA	NA	525794	["Ataxia-telangiectasia_syndrome"]	NA	rs1555085052	Uncertain_significance	criteria_provided_single_submitter	[51161,1]	[0.9999804542433838,1.9545756616238615E-5]	51162	96.828
chr11:108271316	["A","G"]	ATM	ENST00000675843	missense_variant	MODERATE	NA	tolerated	benign	ENSP00000501606.1:p.His996Arg	ENST00000675843.1:c.2987A>G	9.638	NA	NA	NA	NA	NA	NA	NA	NA	234067	["Ataxia-telangiectasia_syndrome|Hereditary_cancer-predisposing_syndrome|not_provided"]	NA	rs876660034	Uncertain_significance	criteria_provided_multiple_submitters_no_conflicts	[51161,1]	[0.9999804542433838,1.9545756616238615E-5]	51162	96.825
chr11:108271321	["G","A"]	ATM	ENST00000675843	missense_variant	MODERATE	NA	deleterious	benign	ENSP00000501606.1:p.Val998Met	ENST00000675843.1:c.2992G>A	22.8	[]	1.4023e-05	0	0	0	0	0.0001476	0	639469	["Ataxia-telangiectasia_syndrome|Hereditary_cancer-predisposing_syndrome"]	NA	rs199635238	Uncertain_significance	criteria_provided_multiple_submitters_no_conflicts	[51161,1]	[0.9999804542433838,1.9545756616238615E-5]	51162	96.825
chr11:108271345	["A","G"]	ATM	ENST00000675843	missense_variant	MODERATE	NA	tolerated	benign	ENSP00000501606.1:p.Met1006Val	ENST00000675843.1:c.3016A>G	7.537	[]	4.8872e-05	7.7435e-05	0	0	0	0.00014654	0	151876	["Ataxia-telangiectasia_syndrome|Hereditary_cancer-predisposing_syndrome|not_specified|not_provided"]	["Uncertain_significance(6)|_Likely_benign(2)"]	rs139893395	Conflicting_interpretations_of_pathogenicity	criteria_provided_conflicting_interpretations	[51159,3]	[0.9999413627301513,5.863726984871584E-5]	51162	96.817
chr11:108271349	["A","G"]	ATM	ENST00000675843	missense_variant	MODERATE	NA	tolerated	benign	ENSP00000501606.1:p.Asp1007Gly	ENST00000675843.1:c.3020A>G	19.66	NA	NA	NA	NA	NA	NA	NA	NA	NA	NA	NA	NA	NA	NA	[51161,1]	[0.9999804542433838,1.9545756616238615E-5]	51162	96.814
chr11:108271369	["G","A"]	ATM	ENST00000675843	missense_variant	MODERATE	NA	deleterious	benign	ENSP00000501606.1:p.Ala1014Thr	ENST00000675843.1:c.3040G>A	25	[]	2.0945e-05	0	0	0	0	0.00021959	0	151706	["Ataxia-telangiectasia_syndrome|Hereditary_cancer-predisposing_syndrome|not_specified"]	NA	rs587782163	Uncertain_significance	criteria_provided_multiple_submitters_no_conflicts	[51159,3]	[0.9999413627301513,5.863726984871584E-5]	51162	96.812
chr11:108271384	["C","G"]	ATM	ENST00000675843	missense_variant	MODERATE	NA	deleterious	possibly_damaging	ENSP00000501606.1:p.Leu1019Val	ENST00000675843.1:c.3055C>G	25.2	NA	NA	NA	NA	NA	NA	NA	NA	212861	["Ataxia-telangiectasia_syndrome|Hereditary_cancer-predisposing_syndrome|not_provided"]	NA	rs863224560	Uncertain_significance	criteria_provided_multiple_submitters_no_conflicts	[51161,1]	[0.9999804542433838,1.9545756616238615E-5]	51162	96.805
chr11:108271412	["T","A"]	ATM	ENST00000675843	splice_region_variant	LOW	NA	NA	NA	NA	ENST00000675843.1:c.3077+6T>A	12.69	NA	NA	NA	NA	NA	NA	NA	NA	566865	["Ataxia-telangiectasia_syndrome"]	NA	rs1565426002	Uncertain_significance	criteria_provided_single_submitter	[51161,1]	[0.9999804542433838,1.9545756616238615E-5]	51162	96.802
chr11:108272560	["T","C"]	ATM	ENST00000675843	missense_variant	MODERATE	NA	tolerated	benign	ENSP00000501606.1:p.Phe1036Leu	ENST00000675843.1:c.3106T>C	18.43	NA	NA	NA	NA	NA	NA	NA	NA	397879	["Malignant_tumor_of_breast|Ataxia-telangiectasia_syndrome|Hereditary_cancer-predisposing_syndrome"]	NA	rs747079458	Uncertain_significance	criteria_provided_multiple_submitters_no_conflicts	[51160,2]	[0.9999609084867676,3.909151323247723E-5]	51162	87.849
chr11:108272600	["T","C"]	ATM	ENST00000675843	missense_variant	MODERATE	NA	deleterious	probably_damaging	ENSP00000501606.1:p.Leu1049Ser	ENST00000675843.1:c.3146T>C	29	NA	NA	NA	NA	NA	NA	NA	NA	482834	["Ataxia-telangiectasia_syndrome|Hereditary_cancer-predisposing_syndrome"]	NA	rs1373504805	Uncertain_significance	criteria_provided_multiple_submitters_no_conflicts	[51161,1]	[0.9999804542433838,1.9545756616238615E-5]	51162	87.899
chr11:108272605	["G","C"]	ATM	ENST00000675843	missense_variant	MODERATE	NA	tolerated	possibly_damaging	ENSP00000501606.1:p.Glu1051Gln	ENST00000675843.1:c.3151G>C	28.2	NA	NA	NA	NA	NA	NA	NA	NA	408118	["Ataxia-telangiectasia_syndrome|Hereditary_cancer-predisposing_syndrome|not_provided"]	NA	rs774935453	Uncertain_significance	criteria_provided_multiple_submitters_no_conflicts	[51161,1]	[0.9999804542433838,1.9545756616238615E-5]	51162	87.9
chr11:108272606	["A","C"]	ATM	ENST00000675843	missense_variant	MODERATE	NA	deleterious	possibly_damaging	ENSP00000501606.1:p.Glu1051Ala	ENST00000675843.1:c.3152A>C	34	NA	NA	NA	NA	NA	NA	NA	NA	398288	["Ataxia-telangiectasia_syndrome|Hereditary_cancer-predisposing_syndrome|not_provided"]	NA	rs876659217	Uncertain_significance	criteria_provided_multiple_submitters_no_conflicts	[51161,1]	[0.9999804542433838,1.9545756616238615E-5]	51162	87.901
chr11:108272611	["A","G"]	ATM	ENST00000675843	splice_region_variant	LOW	NA	NA	NA	NA	ENST00000675843.1:c.3153+4A>G	18.37	NA	NA	NA	NA	NA	NA	NA	NA	916029	["Hereditary_cancer-predisposing_syndrome"]	NA	rs1060501620	Uncertain_significance	criteria_provided_single_submitter	[51161,1]	[0.9999804542433838,1.9545756616238615E-5]	51162	87.902
chr11:108272723	["C","T"]	ATM	ENST00000675843	missense_variant	MODERATE	NA	tolerated	benign	ENSP00000501606.1:p.Ala1052Val	ENST00000675843.1:c.3155C>T	14.93	[]	1.3964e-05	3.0976e-05	0	0	0	0	0	234080	["Ataxia-telangiectasia_syndrome|Hereditary_cancer-predisposing_syndrome"]	NA	rs876660350	Uncertain_significance	criteria_provided_multiple_submitters_no_conflicts	[51161,1]	[0.9999804542433838,1.9545756616238615E-5]	51162	88.965
chr11:108272743	["G","A"]	ATM	ENST00000675843	missense_variant	MODERATE	NA	tolerated	benign	ENSP00000501606.1:p.Ala1059Thr	ENST00000675843.1:c.3175G>A	20.8	[]	3.4926e-05	7.7467e-05	0	0	0	0	0	132824	["Hereditary_breast_ovarian_cancer_syndrome|Ataxia-telangiectasia_syndrome|Hereditary_cancer-predisposing_syndrome|Familial_cancer_of_breast|Inborn_genetic_diseases|not_specified|not_provided"]	["Uncertain_significance(7)|_Likely_benign(1)"]	rs370282831	Conflicting_interpretations_of_pathogenicity	criteria_provided_conflicting_interpretations	[51159,3]	[0.9999413627301513,5.863726984871584E-5]	51162	89.02
chr11:108272808	["C","A"]	ATM	ENST00000675843	missense_variant	MODERATE	NA	deleterious	probably_damaging	ENSP00000501606.1:p.Asp1080Glu	ENST00000675843.1:c.3240C>A	23.2	[]	6.9798e-06	0	2.3786e-05	0	0	0	0	397891	["Ataxia-telangiectasia_syndrome|Hereditary_cancer-predisposing_syndrome|not_specified|not_provided"]	["Uncertain_significance(5)|_Likely_benign(1)"]	rs149911447	Conflicting_interpretations_of_pathogenicity	criteria_provided_conflicting_interpretations	[51159,1]	[0.9999804534792807,1.954652071931196E-5]	51160	89.008
chr11:108272810	["A","G"]	ATM	ENST00000675843	missense_variant	MODERATE	NA	tolerated	benign	ENSP00000501606.1:p.Asn1081Ser	ENST00000675843.1:c.3242A>G	15.95	[]	7.676e-05	1.5486e-05	2.3786e-05	0	0.0022951	0.00014641	0	151760	["Malignant_tumor_of_breast|Ataxia-telangiectasia_syndrome|Hereditary_cancer-predisposing_syndrome|Familial_cancer_of_breast|not_specified|not_provided"]	["Uncertain_significance(4)|_Likely_benign(3)"]	rs368111672	Conflicting_interpretations_of_pathogenicity	criteria_provided_conflicting_interpretations	[51160,2]	[0.9999609084867676,3.909151323247723E-5]	51162	89.009
chr11:108272833	["G","T"]	ATM	ENST00000675843	missense_variant	MODERATE	NA	tolerated	benign	ENSP00000501606.1:p.Ala1089Ser	ENST00000675843.1:c.3265G>T	22.7	[]	2.793e-05	6.1964e-05	0	0	0	0	0	180437	["Ataxia-telangiectasia_syndrome|Hereditary_cancer-predisposing_syndrome|not_specified|not_provided"]	NA	rs730881358	Uncertain_significance	criteria_provided_multiple_submitters_no_conflicts	[51161,1]	[0.9999804542433838,1.9545756616238615E-5]	51162	88.999
chr11:108279501	["G","A"]	ATM	ENST00000675843	missense_variant	MODERATE	NA	tolerated	benign	ENSP00000501606.1:p.Asp1099Asn	ENST00000675843.1:c.3295G>A	22	[]	6.9816e-06	0	0	0	0.00032852	0	0	186144	["Malignant_tumor_of_breast|Ataxia-telangiectasia_syndrome|Hereditary_cancer-predisposing_syndrome|not_specified|not_provided"]	["Uncertain_significance(4)|_Likely_benign(1)"]	rs372966951	Conflicting_interpretations_of_pathogenicity	criteria_provided_conflicting_interpretations	[51156,4]	[0.9999218139171228,7.818608287724784E-5]	51160	72.144
chr11:108279505	["C","T"]	ATM	ENST00000675843	missense_variant	MODERATE	NA	tolerated	benign	ENSP00000501606.1:p.Thr1100Met	ENST00000675843.1:c.3299C>T	16.6	[]	6.9829e-06	1.5488e-05	0	0	0	0	0	180440	["Ataxia-telangiectasia_syndrome|Hereditary_cancer-predisposing_syndrome|not_provided"]	["Uncertain_significance(5)|_Likely_benign(2)"]	rs189445371	Conflicting_interpretations_of_pathogenicity	criteria_provided_conflicting_interpretations	[51161,1]	[0.9999804542433838,1.9545756616238615E-5]	51162	72.147
chr11:108279534	["G","A"]	ATM	ENST00000675843	missense_variant	MODERATE	NA	tolerated	benign	ENSP00000501606.1:p.Ala1110Thr	ENST00000675843.1:c.3328G>A	22.8	[]	1.3958e-05	3.0978e-05	0	0	0	0	0	183230	["Ataxia-telangiectasia_syndrome|Hereditary_cancer-predisposing_syndrome|Familial_cancer_of_breast|not_specified|not_provided"]	NA	rs147112946	Uncertain_significance	criteria_provided_multiple_submitters_no_conflicts	[51161,1]	[0.9999804542433838,1.9545756616238615E-5]	51162	72.151
chr11:108279540	["C","G"]	ATM	ENST00000675843	missense_variant	MODERATE	NA	deleterious	possibly_damaging	ENSP00000501606.1:p.Pro1112Ala	ENST00000675843.1:c.3334C>G	25	[]	6.9785e-06	1.5485e-05	0	0	0	0	0	234093	["Ataxia-telangiectasia_syndrome|Hereditary_cancer-predisposing_syndrome|not_provided"]	NA	rs876658963	Uncertain_significance	criteria_provided_multiple_submitters_no_conflicts	[51161,1]	[0.9999804542433838,1.9545756616238615E-5]	51162	72.151
chr11:108279556	["A","G"]	ATM	ENST00000675843	missense_variant	MODERATE	NA	deleterious	benign	ENSP00000501606.1:p.Gln1117Arg	ENST00000675843.1:c.3350A>G	23.4	NA	NA	NA	NA	NA	NA	NA	NA	911392	["Ataxia-telangiectasia_syndrome|Hereditary_cancer-predisposing_syndrome|not_provided"]	NA	rs755828033	Uncertain_significance	criteria_provided_multiple_submitters_no_conflicts	[51161,1]	[0.9999804542433838,1.9545756616238615E-5]	51162	72.152
chr11:108279577	["A","T"]	ATM	ENST00000675843	missense_variant	MODERATE	NA	tolerated	benign	ENSP00000501606.1:p.Tyr1124Phe	ENST00000675843.1:c.3371A>T	22.1	[]	2.0931e-05	3.0972e-05	0	0	0	7.3174e-05	0	234099	["Ataxia-telangiectasia_syndrome|Hereditary_cancer-predisposing_syndrome|Familial_cancer_of_breast|not_specified|not_provided"]	NA	rs876660498	Uncertain_significance	criteria_provided_multiple_submitters_no_conflicts	[51161,1]	[0.9999804542433838,1.9545756616238615E-5]	51162	72.15
chr11:108279611	["A","G"]	ATM	ENST00000675843	splice_region_variant	LOW	NA	NA	NA	NA	ENST00000675843.1:c.3402+3A>G	19.45	[]	2.0934e-05	4.6463e-05	0	0	0	0	0	183235	["Ataxia-telangiectasia_syndrome|Hereditary_cancer-predisposing_syndrome|not_specified|not_provided"]	NA	rs786203688	Uncertain_significance	criteria_provided_multiple_submitters_no_conflicts	[51161,1]	[0.9999804542433838,1.9545756616238615E-5]	51162	72.137
chr11:108280999	["A","G"]	ATM	ENST00000675843	missense_variant	MODERATE	NA	tolerated	benign	ENSP00000501606.1:p.His1136Arg	ENST00000675843.1:c.3407A>G	8.841	[]	1.3973e-05	1.5493e-05	0	0	0	0	0	183236	["Ataxia-telangiectasia_syndrome|Hereditary_cancer-predisposing_syndrome|not_specified|not_provided"]	NA	rs768490475	Uncertain_significance	criteria_provided_multiple_submitters_no_conflicts	[51152,2]	[0.999960902373226,3.909762677405481E-5]	51154	74.698
chr11:108281007	["G","A"]	ATM	ENST00000675843	missense_variant	MODERATE	NA	tolerated	benign	ENSP00000501606.1:p.Glu1139Lys	ENST00000675843.1:c.3415G>A	21.1	NA	NA	NA	NA	NA	NA	NA	NA	222068	["Ataxia-telangiectasia_syndrome"]	NA	rs786203048	Uncertain_significance	criteria_provided_single_submitter	[51159,1]	[0.9999804534792807,1.954652071931196E-5]	51160	74.803
chr11:108281041	["G","C"]	ATM	ENST00000675843	missense_variant	MODERATE	NA	deleterious	possibly_damaging	ENSP00000501606.1:p.Arg1150Thr	ENST00000675843.1:c.3449G>C	27.2	NA	NA	NA	NA	NA	NA	NA	NA	132829	["Ataxia-telangiectasia_syndrome|Hereditary_cancer-predisposing_syndrome|not_specified|not_provided"]	["Uncertain_significance(4)|_Likely_benign(4)"]	rs555219189	Conflicting_interpretations_of_pathogenicity	criteria_provided_conflicting_interpretations	[51159,1]	[0.9999804534792807,1.954652071931196E-5]	51160	74.861
chr11:108281059	["C","T"]	ATM	ENST00000675843	missense_variant	MODERATE	NA	tolerated	benign	ENSP00000501606.1:p.Thr1156Met	ENST00000675843.1:c.3467C>T	17.37	[]	4.1956e-05	9.2957e-05	0	0	0	0	0	183241	["Malignant_tumor_of_breast|Ataxia-telangiectasia_syndrome|Hereditary_cancer-predisposing_syndrome|not_provided"]	["Uncertain_significance(2)|_Likely_benign(2)"]	rs759951393	Conflicting_interpretations_of_pathogenicity	criteria_provided_conflicting_interpretations	[51160,2]	[0.9999609084867676,3.909151323247723E-5]	51162	74.877
chr11:108281157	["C","T"]	ATM	ENST00000675843	missense_variant	MODERATE	NA	deleterious	benign	ENSP00000501606.1:p.Leu1189Phe	ENST00000675843.1:c.3565C>T	23.7	NA	NA	NA	NA	NA	NA	NA	NA	234112	["Ataxia-telangiectasia_syndrome|Hereditary_cancer-predisposing_syndrome|not_provided"]	NA	rs370602633	Uncertain_significance	criteria_provided_multiple_submitters_no_conflicts	[51161,1]	[0.9999804542433838,1.9545756616238615E-5]	51162	74.878
chr11:108282710	["G","A"]	ATM	ENST00000675843	missense_variant	MODERATE	NA	tolerated	benign	ENSP00000501606.1:p.Val1193Ile	ENST00000675843.1:c.3577G>A	23.9	NA	NA	NA	NA	NA	NA	NA	NA	183245	["Ataxia-telangiectasia_syndrome|Hereditary_cancer-predisposing_syndrome|Familial_cancer_of_breast|Breast_and/or_ovarian_cancer|not_provided"]	NA	rs779148780	Uncertain_significance	criteria_provided_multiple_submitters_no_conflicts	[51160,2]	[0.9999609084867676,3.909151323247723E-5]	51162	73.238
chr11:108282734	["T","A"]	ATM	ENST00000675843	missense_variant	MODERATE	NA	tolerated	benign	ENSP00000501606.1:p.Phe1201Ile	ENST00000675843.1:c.3601T>A	23.2	[]	4.1881e-05	0	0.00011896	0	0	7.3228e-05	0	222071	["Ataxia-telangiectasia_syndrome|Hereditary_cancer-predisposing_syndrome|not_provided"]	NA	rs576884305	Uncertain_significance	criteria_provided_multiple_submitters_no_conflicts	[51160,2]	[0.9999609084867676,3.909151323247723E-5]	51162	73.241
chr11:108282747	["G","A"]	ATM	ENST00000675843	missense_variant	MODERATE	NA	tolerated	benign	ENSP00000501606.1:p.Arg1205His	ENST00000675843.1:c.3614G>A	14.88	[]	6.2861e-05	0	0.00021416	0	0	0	0	240956	["Hereditary_breast_ovarian_cancer_syndrome|Ataxia-telangiectasia_syndrome|Hereditary_cancer-predisposing_syndrome|Familial_cancer_of_breast|not_specified|not_provided"]	["Uncertain_significance(6)|_Likely_benign(2)"]	rs769106895	Conflicting_interpretations_of_pathogenicity	criteria_provided_conflicting_interpretations	[51161,1]	[0.9999804542433838,1.9545756616238615E-5]	51162	73.242
chr11:108282755	["G","A"]	ATM	ENST00000675843	missense_variant	MODERATE	NA	deleterious	benign	ENSP00000501606.1:p.Asp1208Asn	ENST00000675843.1:c.3622G>A	24.8	NA	NA	NA	NA	NA	NA	NA	NA	NA	NA	NA	NA	NA	NA	[51161,1]	[0.9999804542433838,1.9545756616238615E-5]	51162	73.243
chr11:108282822	["A","G"]	ATM	ENST00000675843	missense_variant	MODERATE	NA	tolerated	benign	ENSP00000501606.1:p.Asn1230Ser	ENST00000675843.1:c.3689A>G	11.85	[]	5.5826e-05	9.2899e-05	2.3783e-05	0	0	7.3303e-05	0	151757	["Malignant_tumor_of_breast|Ataxia-telangiectasia_syndrome|Hereditary_cancer-predisposing_syndrome|Familial_cancer_of_breast|not_provided"]	["Uncertain_significance(5)|_Likely_benign(2)"]	rs587782195	Conflicting_interpretations_of_pathogenicity	criteria_provided_conflicting_interpretations	[51158,4]	[0.999921816973535,7.818302646495446E-5]	51162	73.242
chr11:108282825	["TATC","T"]	ATM	ENST00000675843	inframe_deletion	MODERATE	NA	NA	NA	ENSP00000501606.1:p.Leu1231_Ser1232delinsPhe	ENST00000675843.1:c.3693_3695del	NA	[]	2.7908e-05	0	0	0	0	0.00014641	0.00092851	183250	["Ataxia-telangiectasia_syndrome|Hereditary_cancer-predisposing_syndrome|not_provided"]	NA	rs786203389	Uncertain_significance	criteria_provided_multiple_submitters_no_conflicts	[51159,1]	[0.9999804534792807,1.954652071931196E-5]	51160	73.237
chr11:108282843	["T","G"]	ATM	ENST00000675843	missense_variant	MODERATE	NA	tolerated	benign	ENSP00000501606.1:p.Ile1237Ser	ENST00000675843.1:c.3710T>G	21.6	NA	NA	NA	NA	NA	NA	NA	NA	183251	["Ataxia-telangiectasia_syndrome|Hereditary_cancer-predisposing_syndrome|not_specified|not_provided"]	NA	rs786202897	Uncertain_significance	criteria_provided_multiple_submitters_no_conflicts	[51161,1]	[0.9999804542433838,1.9545756616238615E-5]	51162	73.237
chr11:108282852	["A","G"]	ATM	ENST00000675843	missense_variant	MODERATE	NA	tolerated	benign	ENSP00000501606.1:p.Asn1240Ser	ENST00000675843.1:c.3719A>G	22.5	NA	NA	NA	NA	NA	NA	NA	NA	482733	["Hereditary_cancer-predisposing_syndrome"]	NA	rs1555092536	Uncertain_significance	criteria_provided_single_submitter	[51161,1]	[0.9999804542433838,1.9545756616238615E-5]	51162	73.234
chr11:108282876	["A","G"]	ATM	ENST00000675843	missense_variant	MODERATE	NA	deleterious	probably_damaging	ENSP00000501606.1:p.Tyr1248Cys	ENST00000675843.1:c.3743A>G	27	NA	NA	NA	NA	NA	NA	NA	NA	398191	["Hereditary_breast_ovarian_cancer_syndrome|Malignant_tumor_of_breast|Ataxia-telangiectasia_syndrome|Hereditary_cancer-predisposing_syndrome|not_provided"]	NA	rs766226370	Uncertain_significance	criteria_provided_multiple_submitters_no_conflicts	[51161,1]	[0.9999804542433838,1.9545756616238615E-5]	51162	73.225
chr11:108284286	["A","G"]	ATM	ENST00000675843	missense_variant	MODERATE	NA	tolerated	benign	ENSP00000501606.1:p.Lys1269Arg	ENST00000675843.1:c.3806A>G	22.8	[]	0.00013258	0.00012387	0.00026161	0	0	0	0	183260	["Ataxia-telangiectasia_syndrome|Hereditary_cancer-predisposing_syndrome|Familial_cancer_of_breast|Breast_and/or_ovarian_cancer|not_provided"]	["Uncertain_significance(8)|_Likely_benign(1)"]	rs146017595	Conflicting_interpretations_of_pathogenicity	criteria_provided_conflicting_interpretations	[51158,4]	[0.999921816973535,7.818302646495446E-5]	51162	85.317
chr11:108284346	["A","G"]	ATM	ENST00000675843	missense_variant	MODERATE	NA	tolerated	benign	ENSP00000501606.1:p.Lys1289Arg	ENST00000675843.1:c.3866A>G	23.2	NA	NA	NA	NA	NA	NA	NA	NA	234127	["Ataxia-telangiectasia_syndrome|Hereditary_cancer-predisposing_syndrome"]	NA	rs876660633	Uncertain_significance	criteria_provided_multiple_submitters_no_conflicts	[51161,1]	[0.9999804542433838,1.9545756616238615E-5]	51162	85.321
chr11:108284399	["G","A"]	ATM	ENST00000675843	missense_variant	MODERATE	NA	tolerated	benign	ENSP00000501606.1:p.Gly1307Arg	ENST00000675843.1:c.3919G>A	21.1	[]	3.4917e-05	0	0	0	0.0016437	0	0	151957	["Hereditary_breast_ovarian_cancer_syndrome|Malignant_tumor_of_breast|Ataxia-telangiectasia_syndrome|Hereditary_cancer-predisposing_syndrome|not_specified|Breast_and/or_ovarian_cancer|not_provided"]	["Uncertain_significance(1)|_Benign(2)|_Likely_benign(5)"]	rs568451087	Conflicting_interpretations_of_pathogenicity	criteria_provided_conflicting_interpretations	[51161,1]	[0.9999804542433838,1.9545756616238615E-5]	51162	85.321
chr11:108284443	["G","A"]	ATM	ENST00000675843	missense_variant	MODERATE	NA	tolerated	benign	ENSP00000501606.1:p.Met1321Ile	ENST00000675843.1:c.3963G>A	18.81	[]	2.0943e-05	0	0	0.00095847	0	0	0	137357	["Malignant_tumor_of_breast|Ataxia-telangiectasia_syndrome|Hereditary_cancer-predisposing_syndrome|not_specified|not_provided"]	["Uncertain_significance(1)|_Likely_benign(6)"]	rs35184530	Conflicting_interpretations_of_pathogenicity	criteria_provided_conflicting_interpretations	[51160,2]	[0.9999609084867676,3.909151323247723E-5]	51162	85.323
chr11:108284444	["C","A"]	ATM	ENST00000675843	missense_variant	MODERATE	NA	tolerated	possibly_damaging	ENSP00000501606.1:p.Leu1322Ile	ENST00000675843.1:c.3964C>A	23.3	[]	6.9816e-06	1.5491e-05	0	0	0	0	0	152610	["Ataxia-telangiectasia_syndrome|Hereditary_cancer-predisposing_syndrome|not_provided"]	["Uncertain_significance(4)|_Likely_benign(1)"]	rs144535256	Conflicting_interpretations_of_pathogenicity	criteria_provided_conflicting_interpretations	[51161,1]	[0.9999804542433838,1.9545756616238615E-5]	51162	85.323
chr11:108287604	["A","T"]	ATM	ENST00000675843	missense_variant	MODERATE	NA	deleterious	probably_damaging	ENSP00000501606.1:p.Asp1333Val	ENST00000675843.1:c.3998A>T	29.4	[]	5.5849e-05	0	0.00019042	0	0	0	0	234134	["Ataxia-telangiectasia_syndrome|Hereditary_cancer-predisposing_syndrome|not_provided"]	NA	rs746709782	Uncertain_significance	criteria_provided_multiple_submitters_no_conflicts	[51161,1]	[0.9999804542433838,1.9545756616238615E-5]	51162	77.644
chr11:108287616	["T","A"]	ATM	ENST00000675843	missense_variant	MODERATE	NA	tolerated	benign	ENSP00000501606.1:p.Ile1337Asn	ENST00000675843.1:c.4010T>A	22.6	[]	6.9791e-06	1.5488e-05	0	0	0	0	0	397900	["Ataxia-telangiectasia_syndrome|Hereditary_cancer-predisposing_syndrome|Familial_cancer_of_breast"]	NA	rs1060501660	Uncertain_significance	criteria_provided_multiple_submitters_no_conflicts	[51161,1]	[0.9999804542433838,1.9545756616238615E-5]	51162	77.642
chr11:108287618	["A","G"]	ATM	ENST00000675843	missense_variant	MODERATE	NA	tolerated	benign	ENSP00000501606.1:p.Ser1338Gly	ENST00000675843.1:c.4012A>G	23.1	NA	NA	NA	NA	NA	NA	NA	NA	791061	["Ataxia-telangiectasia_syndrome|not_provided"]	NA	rs958750512	Uncertain_significance	criteria_provided_multiple_submitters_no_conflicts	[51161,1]	[0.9999804542433838,1.9545756616238615E-5]	51162	77.643
chr11:108287664	["A","G"]	ATM	ENST00000675843	missense_variant	MODERATE	NA	deleterious	possibly_damaging	ENSP00000501606.1:p.Glu1353Gly	ENST00000675843.1:c.4058A>G	28.4	NA	NA	NA	NA	NA	NA	NA	NA	408142	["Ataxia-telangiectasia_syndrome|Hereditary_cancer-predisposing_syndrome|not_provided"]	NA	rs917721053	Uncertain_significance	criteria_provided_multiple_submitters_no_conflicts	[51161,1]	[0.9999804542433838,1.9545756616238615E-5]	51162	77.639
chr11:108287688	["A","G"]	ATM	ENST00000675843	missense_variant	MODERATE	NA	tolerated	benign	ENSP00000501606.1:p.Gln1361Arg	ENST00000675843.1:c.4082A>G	21.6	[]	0.00027908	0	0.00095111	0	0	0	0	183270	["Ataxia-telangiectasia_syndrome|Hereditary_cancer-predisposing_syndrome|not_specified|not_provided"]	NA	rs141921797	Uncertain_significance	criteria_provided_multiple_submitters_no_conflicts	[51160,2]	[0.9999609084867676,3.909151323247723E-5]	51162	77.627
chr11:108287693	["A","G"]	ATM	ENST00000675843	missense_variant	MODERATE	NA	tolerated	benign	ENSP00000501606.1:p.Thr1363Ala	ENST00000675843.1:c.4087A>G	16.28	NA	NA	NA	NA	NA	NA	NA	NA	132838	["Ataxia-telangiectasia_syndrome|Hereditary_cancer-predisposing_syndrome|not_provided"]	NA	rs587779837	Uncertain_significance	criteria_provided_multiple_submitters_no_conflicts	[51161,1]	[0.9999804542433838,1.9545756616238615E-5]	51162	77.626
chr11:108288979	["A","G"]	ATM	ENST00000675843	missense_variant	MODERATE	NA	deleterious	benign	ENSP00000501606.1:p.Asp1371Gly	ENST00000675843.1:c.4112A>G	23.7	NA	NA	NA	NA	NA	NA	NA	NA	NA	NA	NA	NA	NA	NA	[51161,1]	[0.9999804542433838,1.9545756616238615E-5]	51162	67.613
chr11:108288981	["T","G"]	ATM	ENST00000675843	missense_variant	MODERATE	NA	deleterious	benign	ENSP00000501606.1:p.Leu1372Val	ENST00000675843.1:c.4114T>G	23.2	NA	NA	NA	NA	NA	NA	NA	NA	1009395	["Ataxia-telangiectasia_syndrome|not_specified"]	NA	rs762242838	Uncertain_significance	criteria_provided_multiple_submitters_no_conflicts	[51161,1]	[0.9999804542433838,1.9545756616238615E-5]	51162	67.613
chr11:108288994	["C","G"]	ATM	ENST00000675843	missense_variant	MODERATE	NA	deleterious	probably_damaging	ENSP00000501606.1:p.Pro1376Arg	ENST00000675843.1:c.4127C>G	27.4	NA	NA	NA	NA	NA	NA	NA	NA	183271	["Ataxia-telangiectasia_syndrome|Hereditary_cancer-predisposing_syndrome"]	NA	rs786202406	Uncertain_significance	criteria_provided_multiple_submitters_no_conflicts	[51161,1]	[0.9999804542433838,1.9545756616238615E-5]	51162	67.613
chr11:108289018	["A","C"]	ATM	ENST00000675843	missense_variant	MODERATE	NA	deleterious	benign	ENSP00000501606.1:p.His1384Pro	ENST00000675843.1:c.4151A>C	23.5	NA	NA	NA	NA	NA	NA	NA	NA	408143	["Ataxia-telangiectasia_syndrome|Hereditary_cancer-predisposing_syndrome|not_provided"]	NA	rs757172522	Uncertain_significance	criteria_provided_multiple_submitters_no_conflicts	[51161,1]	[0.9999804542433838,1.9545756616238615E-5]	51162	67.613
chr11:108289028	["A","C"]	ATM	ENST00000675843	missense_variant	MODERATE	NA	deleterious	benign	ENSP00000501606.1:p.Lys1387Asn	ENST00000675843.1:c.4161A>C	23.6	NA	NA	NA	NA	NA	NA	NA	NA	NA	NA	NA	NA	NA	NA	[51161,1]	[0.9999804542433838,1.9545756616238615E-5]	51162	67.613
chr11:108289063	["C","A"]	ATM	ENST00000675843	missense_variant	MODERATE	NA	tolerated	benign	ENSP00000501606.1:p.Thr1399Asn	ENST00000675843.1:c.4196C>A	20.2	[]	6.9872e-06	0	2.3811e-05	0	0	0	0	183274	["Ataxia-telangiectasia_syndrome|Hereditary_cancer-predisposing_syndrome|not_provided"]	NA	rs786203761	Uncertain_significance	criteria_provided_multiple_submitters_no_conflicts	[51161,1]	[0.9999804542433838,1.9545756616238615E-5]	51162	67.597
chr11:108289068	["T","A"]	ATM	ENST00000675843	missense_variant	MODERATE	NA	tolerated	benign	ENSP00000501606.1:p.Leu1401Ile	ENST00000675843.1:c.4201T>A	17.51	NA	NA	NA	NA	NA	NA	NA	NA	132840	["Ataxia-telangiectasia_syndrome|Hereditary_cancer-predisposing_syndrome|not_provided"]	NA	rs587779838	Uncertain_significance	criteria_provided_multiple_submitters_no_conflicts	[51161,1]	[0.9999804542433838,1.9545756616238615E-5]	51162	67.582
chr11:108289632	["T","C"]	ATM	ENST00000675843	missense_variant	MODERATE	NA	deleterious	benign	ENSP00000501606.1:p.Cys1423Arg	ENST00000675843.1:c.4267T>C	25.8	[]	0.00013257	0	0	0	0	0.0013907	0	152121	["Ataxia-telangiectasia_syndrome|Hereditary_cancer-predisposing_syndrome"]	NA	rs587782442	Uncertain_significance	criteria_provided_multiple_submitters_no_conflicts	[51161,1]	[0.9999804542433838,1.9545756616238615E-5]	51162	73.247
chr11:108289644	["G","A"]	ATM	ENST00000675843	missense_variant	MODERATE	NA	tolerated	benign	ENSP00000501606.1:p.Ala1427Thr	ENST00000675843.1:c.4279G>A	20.5	[]	8.3784e-05	0	0.00028552	0	0	0	0	151598	["Hereditary_breast_ovarian_cancer_syndrome|Ataxia-telangiectasia_syndrome|Hereditary_cancer-predisposing_syndrome|Familial_cancer_of_breast|not_provided"]	["Uncertain_significance(7)|_Likely_benign(2)"]	rs2229021	Conflicting_interpretations_of_pathogenicity	criteria_provided_conflicting_interpretations	[51161,1]	[0.9999804542433838,1.9545756616238615E-5]	51162	73.252
chr11:108289664	["TAAGAA","CAAAAG"]	ATM	ENST00000675843	missense_variant	MODERATE	NA	NA	NA	ENSP00000501606.1:p.Lys1435Arg	ENST00000675843.1:c.4299_4304delinsCAAAAG	NA	NA	NA	NA	NA	NA	NA	NA	NA	NA	NA	NA	NA	NA	NA	[51161,1]	[0.9999804542433838,1.9545756616238615E-5]	51162	73.258
chr11:108289668	["A","C"]	ATM	ENST00000675843	missense_variant	MODERATE	NA	deleterious	possibly_damaging	ENSP00000501606.1:p.Lys1435Gln	ENST00000675843.1:c.4303A>C	26.8	NA	NA	NA	NA	NA	NA	NA	NA	231798	["Ataxia-telangiectasia_syndrome|Hereditary_cancer-predisposing_syndrome|not_provided"]	NA	rs876660964	Uncertain_significance	criteria_provided_multiple_submitters_no_conflicts	[51159,1]	[0.9999804534792807,1.954652071931196E-5]	51160	73.259
chr11:108289671	["C","T"]	ATM	ENST00000675843	missense_variant	MODERATE	NA	deleterious	benign	ENSP00000501606.1:p.His1436Tyr	ENST00000675843.1:c.4306C>T	23.1	[]	2.095e-05	3.0979e-05	0	0	0	7.3271e-05	0	183276	["Ataxia-telangiectasia_syndrome|Hereditary_cancer-predisposing_syndrome|not_provided"]	NA	rs544891616	Uncertain_significance	criteria_provided_multiple_submitters_no_conflicts	[51161,1]	[0.9999804542433838,1.9545756616238615E-5]	51162	73.264
chr11:108289686	["A","G"]	ATM	ENST00000675843	missense_variant	MODERATE	NA	tolerated	benign	ENSP00000501606.1:p.Ile1441Val	ENST00000675843.1:c.4321A>G	22.2	NA	NA	NA	NA	NA	NA	NA	NA	484277	["Ataxia-telangiectasia_syndrome|Hereditary_cancer-predisposing_syndrome"]	NA	rs774886013	Uncertain_significance	criteria_provided_multiple_submitters_no_conflicts	[51160,2]	[0.9999609084867676,3.909151323247723E-5]	51162	73.272
chr11:108289767	["G","A"]	ATM	ENST00000675843	missense_variant	MODERATE	NA	tolerated	benign	ENSP00000501606.1:p.Val1468Ile	ENST00000675843.1:c.4402G>A	22.6	[]	0.00033512	1.5489e-05	0.0010949	0	0	7.3239e-05	0	132846	["Hereditary_breast_ovarian_cancer_syndrome|Ataxia-telangiectasia_syndrome|Hereditary_cancer-predisposing_syndrome|not_specified|not_provided"]	["Uncertain_significance(8)|_Likely_benign(2)"]	rs369903995	Conflicting_interpretations_of_pathogenicity	criteria_provided_conflicting_interpretations	[51161,1]	[0.9999804542433838,1.9545756616238615E-5]	51162	73.29
chr11:108289785	["C","G"]	ATM	ENST00000675843	missense_variant	MODERATE	NA	deleterious	probably_damaging	ENSP00000501606.1:p.His1474Asp	ENST00000675843.1:c.4420C>G	26.2	[]	1.3959e-05	1.5484e-05	2.3791e-05	0	0	0	0	132848	["Ataxia-telangiectasia_syndrome|Hereditary_cancer-predisposing_syndrome|not_provided"]	NA	rs587779840	Uncertain_significance	criteria_provided_multiple_submitters_no_conflicts	[51160,2]	[0.9999609084867676,3.909151323247723E-5]	51162	73.289
chr11:108289804	["A","G"]	ATM	ENST00000675843	splice_region_variant	LOW	NA	NA	NA	NA	ENST00000675843.1:c.4436+3A>G	18.24	NA	NA	NA	NA	NA	NA	NA	NA	1685166	["Hereditary_cancer-predisposing_syndrome"]	NA	NA	Uncertain_significance	criteria_provided_single_submitter	[51161,1]	[0.9999804542433838,1.9545756616238615E-5]	51162	73.261
chr11:108292647	["C","T"]	ATM	ENST00000675843	missense_variant	MODERATE	NA	deleterious	probably_damaging	ENSP00000501606.1:p.Arg1489Cys	ENST00000675843.1:c.4465C>T	27.7	[]	6.9988e-06	0	2.389e-05	0	0	0	0	398326	["Ataxia-telangiectasia_syndrome|Hereditary_cancer-predisposing_syndrome|not_specified|not_provided"]	NA	rs754181173	Uncertain_significance	criteria_provided_multiple_submitters_no_conflicts	[51160,2]	[0.9999609084867676,3.909151323247723E-5]	51162	77.836
chr11:108292648	["G","A"]	ATM	ENST00000675843	missense_variant	MODERATE	NA	deleterious	probably_damaging	ENSP00000501606.1:p.Arg1489His	ENST00000675843.1:c.4466G>A	25	[]	3.5032e-05	7.751e-05	0	0	0	0	0	180461	["Ataxia-telangiectasia_syndrome|Hereditary_cancer-predisposing_syndrome|not_provided"]	NA	rs201594549	Uncertain_significance	criteria_provided_multiple_submitters_no_conflicts	[51160,2]	[0.9999609084867676,3.909151323247723E-5]	51162	77.837
chr11:108292650	["A","G"]	ATM	ENST00000675843	missense_variant	MODERATE	NA	tolerated	benign	ENSP00000501606.1:p.Ser1490Gly	ENST00000675843.1:c.4468A>G	23.4	[]	7.0014e-06	1.5498e-05	0	0	0	0	0	234162	["Ataxia-telangiectasia_syndrome|Hereditary_cancer-predisposing_syndrome|not_specified|not_provided"]	NA	rs876658711	Uncertain_significance	criteria_provided_multiple_submitters_no_conflicts	[51161,1]	[0.9999804542433838,1.9545756616238615E-5]	51162	77.838
chr11:108292662	["T","C"]	ATM	ENST00000675843	missense_variant	MODERATE	NA	deleterious	probably_damaging	ENSP00000501606.1:p.Cys1494Arg	ENST00000675843.1:c.4480T>C	28	NA	NA	NA	NA	NA	NA	NA	NA	397786	["Ataxia-telangiectasia_syndrome|Hereditary_cancer-predisposing_syndrome|not_provided"]	NA	rs1060501576	Uncertain_significance	criteria_provided_multiple_submitters_no_conflicts	[51160,2]	[0.9999609084867676,3.909151323247723E-5]	51162	77.893
chr11:108292683	["G","T"]	ATM	ENST00000675843	missense_variant	MODERATE	NA	deleterious	benign	ENSP00000501606.1:p.Val1501Phe	ENST00000675843.1:c.4501G>T	23.6	NA	NA	NA	NA	NA	NA	NA	NA	234163	["Ataxia-telangiectasia_syndrome|Hereditary_cancer-predisposing_syndrome"]	NA	rs370574283	Uncertain_significance	criteria_provided_multiple_submitters_no_conflicts	[51161,1]	[0.9999804542433838,1.9545756616238615E-5]	51162	77.897
chr11:108292687	["G","T"]	ATM	ENST00000675843	missense_variant	MODERATE	NA	deleterious	possibly_damaging	ENSP00000501606.1:p.Cys1502Phe	ENST00000675843.1:c.4505G>T	29.2	[]	2.7997e-05	6.2025e-05	0	0	0	0	0	212881	["Ataxia-telangiectasia_syndrome|Hereditary_cancer-predisposing_syndrome|not_provided"]	NA	rs759340881	Uncertain_significance	criteria_provided_multiple_submitters_no_conflicts	[51161,1]	[0.9999804542433838,1.9545756616238615E-5]	51162	77.898
chr11:108292797	["A","G"]	ATM	ENST00000675843	splice_region_variant	LOW	NA	NA	NA	NA	ENST00000675843.1:c.4611+4A>G	11.05	[]	6.9814e-06	0	0	0	0.00032787	0	0	652262	["Ataxia-telangiectasia_syndrome"]	NA	rs1591674933	Uncertain_significance	criteria_provided_single_submitter	[51161,1]	[0.9999804542433838,1.9545756616238615E-5]	51162	77.93
chr11:108293332	["A","G"]	ATM	ENST00000675843	missense_variant	MODERATE	NA	deleterious	possibly_damaging	ENSP00000501606.1:p.Tyr1544Cys	ENST00000675843.1:c.4631A>G	27.3	[]	1.3962e-05	3.0981e-05	0	0	0	0	0	244610	["Ataxia-telangiectasia_syndrome|Hereditary_cancer-predisposing_syndrome|Familial_cancer_of_breast|not_specified|not_provided"]	NA	rs779718362	Uncertain_significance	criteria_provided_multiple_submitters_no_conflicts	[51155,1]	[0.9999804519508954,1.954804910469935E-5]	51156	70.81
chr11:108293340	["A","T"]	ATM	ENST00000675843	missense_variant	MODERATE	NA	deleterious	benign	ENSP00000501606.1:p.Ile1547Leu	ENST00000675843.1:c.4639A>T	23.9	[]	6.9852e-06	1.5494e-05	0	0	0	0	0	617744	["Ataxia-telangiectasia_syndrome|Hereditary_cancer-predisposing_syndrome|not_provided"]	NA	rs537377433	Uncertain_significance	criteria_provided_multiple_submitters_no_conflicts	[51157,1]	[0.9999804527151178,1.954728488212987E-5]	51158	70.845
chr11:108293359	["A","C"]	ATM	ENST00000675843	missense_variant	MODERATE	NA	deleterious	benign	ENSP00000501606.1:p.Glu1553Ala	ENST00000675843.1:c.4658A>C	24.3	[]	6.9789e-05	0	0.00021406	0	0	7.3228e-05	0	137359	["Ataxia-telangiectasia_syndrome|Hereditary_cancer-predisposing_syndrome|not_specified|not_provided"]	NA	rs587778075	Uncertain_significance	criteria_provided_multiple_submitters_no_conflicts	[51161,1]	[0.9999804542433838,1.9545756616238615E-5]	51162	70.899
chr11:108293365	["T","A"]	ATM	ENST00000675843	missense_variant	MODERATE	NA	deleterious	probably_damaging	ENSP00000501606.1:p.Leu1555His	ENST00000675843.1:c.4664T>A	26.6	NA	NA	NA	NA	NA	NA	NA	NA	397921	["Ataxia-telangiectasia_syndrome|Hereditary_cancer-predisposing_syndrome|not_specified"]	NA	rs1060501524	Uncertain_significance	criteria_provided_multiple_submitters_no_conflicts	[51161,1]	[0.9999804542433838,1.9545756616238615E-5]	51162	70.923
chr11:108293379	["A","G"]	ATM	ENST00000675843	missense_variant	MODERATE	NA	tolerated	benign	ENSP00000501606.1:p.Lys1560Glu	ENST00000675843.1:c.4678A>G	23.1	[]	6.9785e-06	1.5487e-05	0	0	0	0	0	460674	["Ataxia-telangiectasia_syndrome"]	NA	rs767981230	Uncertain_significance	criteria_provided_single_submitter	[51161,1]	[0.9999804542433838,1.9545756616238615E-5]	51162	70.932
chr11:108293403	["C","T"]	ATM	ENST00000675843	missense_variant	MODERATE	NA	tolerated	benign	ENSP00000501606.1:p.His1568Tyr	ENST00000675843.1:c.4702C>T	16.44	NA	NA	NA	NA	NA	NA	NA	NA	183295	["Ataxia-telangiectasia_syndrome|Hereditary_cancer-predisposing_syndrome"]	NA	rs753269143	Uncertain_significance	criteria_provided_multiple_submitters_no_conflicts	[51161,1]	[0.9999804542433838,1.9545756616238615E-5]	51162	70.933
chr11:108293424	["C","T"]	ATM	ENST00000675843	missense_variant	MODERATE	NA	deleterious	benign	ENSP00000501606.1:p.Arg1575Cys	ENST00000675843.1:c.4723C>T	24.9	NA	NA	NA	NA	NA	NA	NA	NA	810464	["Ataxia-telangiectasia_syndrome|Hereditary_cancer-predisposing_syndrome"]	NA	rs1408892416	Uncertain_significance	criteria_provided_multiple_submitters_no_conflicts	[51161,1]	[0.9999804542433838,1.9545756616238615E-5]	51162	70.948
chr11:108293425	["G","A"]	ATM	ENST00000675843	missense_variant	MODERATE	NA	deleterious	benign	ENSP00000501606.1:p.Arg1575His	ENST00000675843.1:c.4724G>A	24.8	[]	4.8915e-05	6.1987e-05	7.1452e-05	0	0	0	0	180463	["Ataxia-telangiectasia_syndrome|Hereditary_cancer-predisposing_syndrome|Familial_cancer_of_breast|not_specified|not_provided"]	["Uncertain_significance(7)|_Likely_benign(1)"]	rs550552791	Conflicting_interpretations_of_pathogenicity	criteria_provided_conflicting_interpretations	[51157,5]	[0.9999022712169188,9.772878308119307E-5]	51162	70.949
chr11:108293431	["C","G"]	ATM	ENST00000675843	missense_variant	MODERATE	NA	tolerated	benign	ENSP00000501606.1:p.Thr1577Ser	ENST00000675843.1:c.4730C>G	21.5	NA	NA	NA	NA	NA	NA	NA	NA	NA	NA	NA	NA	NA	NA	[51159,1]	[0.9999804534792807,1.954652071931196E-5]	51160	70.946
chr11:108293431	["C","T"]	ATM	ENST00000675843	missense_variant	MODERATE	NA	tolerated	benign	ENSP00000501606.1:p.Thr1577Ile	ENST00000675843.1:c.4730C>T	21.8	NA	NA	NA	NA	NA	NA	NA	NA	1358341	["Ataxia-telangiectasia_syndrome"]	NA	NA	Uncertain_significance	criteria_provided_single_submitter	[51159,1]	[0.9999804534792807,1.954652071931196E-5]	51160	70.946
chr11:108293470	["T","C"]	ATM	ENST00000675843	missense_variant	MODERATE	NA	deleterious	probably_damaging	ENSP00000501606.1:p.Leu1590Pro	ENST00000675843.1:c.4769T>C	29.8	NA	NA	NA	NA	NA	NA	NA	NA	NA	NA	NA	NA	NA	NA	[51161,1]	[0.9999804542433838,1.9545756616238615E-5]	51162	70.945
chr11:108293481	["A","G"]	ATM	ENST00000675843	splice_region_variant	LOW	NA	NA	NA	NA	ENST00000675843.1:c.4776+4A>G	20.8	NA	NA	NA	NA	NA	NA	NA	NA	652415	["Ataxia-telangiectasia_syndrome"]	NA	rs1591677924	Uncertain_significance	criteria_provided_single_submitter	[51161,1]	[0.9999804542433838,1.9545756616238615E-5]	51162	70.945
chr11:108294934	["A","G"]	ATM	ENST00000675843	missense_variant	MODERATE	NA	tolerated	benign	ENSP00000501606.1:p.Asn1595Ser	ENST00000675843.1:c.4784A>G	22.4	NA	NA	NA	NA	NA	NA	NA	NA	240971	["Ataxia-telangiectasia_syndrome|Hereditary_cancer-predisposing_syndrome|not_provided"]	NA	rs777812804	Uncertain_significance	criteria_provided_multiple_submitters_no_conflicts	[51159,3]	[0.9999413627301513,5.863726984871584E-5]	51162	88.55
chr11:108294988	["G","T"]	ATM	ENST00000675843	missense_variant	MODERATE	NA	deleterious	probably_damaging	ENSP00000501606.1:p.Gly1613Val	ENST00000675843.1:c.4838G>T	28.6	NA	NA	NA	NA	NA	NA	NA	NA	1437477	["Ataxia-telangiectasia_syndrome"]	NA	NA	Uncertain_significance	criteria_provided_single_submitter	[51161,1]	[0.9999804542433838,1.9545756616238615E-5]	51162	88.551
chr11:108295003	["G","A"]	ATM	ENST00000675843	missense_variant	MODERATE	NA	tolerated	benign	ENSP00000501606.1:p.Arg1618Gln	ENST00000675843.1:c.4853G>A	22.7	[]	6.9836e-06	1.5492e-05	0	0	0	0	0	183304	["Ataxia-telangiectasia_syndrome|Hereditary_cancer-predisposing_syndrome|not_provided"]	["Uncertain_significance(5)|_Likely_benign(1)"]	rs765759912	Conflicting_interpretations_of_pathogenicity	criteria_provided_conflicting_interpretations	[51160,2]	[0.9999609084867676,3.909151323247723E-5]	51162	88.549
chr11:108295006	["G","A"]	ATM	ENST00000675843	missense_variant	MODERATE	NA	tolerated	benign	ENSP00000501606.1:p.Arg1619Lys	ENST00000675843.1:c.4856G>A	22.4	[]	2.0936e-05	3.0973e-05	2.3789e-05	0	0	0	0	180466	["Ataxia-telangiectasia_syndrome|Hereditary_cancer-predisposing_syndrome|not_specified|not_provided"]	NA	rs730881393	Uncertain_significance	criteria_provided_multiple_submitters_no_conflicts	[51161,1]	[0.9999804542433838,1.9545756616238615E-5]	51162	88.549
chr11:108295021	["A","G"]	ATM	ENST00000675843	missense_variant	MODERATE	NA	tolerated	benign	ENSP00000501606.1:p.His1624Arg	ENST00000675843.1:c.4871A>G	22.8	[]	0.00020234	3.0979e-05	0.00064179	0	0	0	0	139469	["Ataxia-telangiectasia_syndrome|Hereditary_cancer-predisposing_syndrome|not_specified|not_provided"]	["Uncertain_significance(4)|_Likely_benign(2)"]	rs56354559	Conflicting_interpretations_of_pathogenicity	criteria_provided_conflicting_interpretations	[51161,1]	[0.9999804542433838,1.9545756616238615E-5]	51162	88.549
chr11:108295030	["A","T"]	ATM	ENST00000675843	missense_variant	MODERATE	NA	deleterious	possibly_damaging	ENSP00000501606.1:p.Gln1627Leu	ENST00000675843.1:c.4880A>T	29	[]	1.3954e-05	3.0972e-05	0	0	0	0	0	183307	["Ataxia-telangiectasia_syndrome|Hereditary_cancer-predisposing_syndrome|not_specified|not_provided"]	NA	rs786203857	Uncertain_significance	criteria_provided_multiple_submitters_no_conflicts	[51161,1]	[0.9999804542433838,1.9545756616238615E-5]	51162	88.547
chr11:108297308	["T","C"]	ATM	ENST00000675843	missense_variant	MODERATE	NA	deleterious	benign	ENSP00000501606.1:p.Met1644Thr	ENST00000675843.1:c.4931T>C	23.6	NA	NA	NA	NA	NA	NA	NA	NA	475590	["Hereditary_breast_ovarian_cancer_syndrome|Ataxia-telangiectasia_syndrome|Hereditary_cancer-predisposing_syndrome|not_specified"]	NA	rs55843558	Uncertain_significance	criteria_provided_multiple_submitters_no_conflicts	[51161,1]	[0.9999804542433838,1.9545756616238615E-5]	51162	77.908
chr11:108297341	["C","A"]	ATM	ENST00000675843	missense_variant	MODERATE	NA	deleterious	possibly_damaging	ENSP00000501606.1:p.Ser1655Tyr	ENST00000675843.1:c.4964C>A	24.5	[]	2.7929e-05	3.0971e-05	4.7628e-05	0	0	0	0	183311	["Ataxia-telangiectasia_syndrome|Hereditary_cancer-predisposing_syndrome|not_specified|not_provided"]	NA	rs786201215	Uncertain_significance	criteria_provided_multiple_submitters_no_conflicts	[51161,1]	[0.9999804542433838,1.9545756616238615E-5]	51162	77.927
chr11:108297383	["G","T"]	ATM	ENST00000675843	splice_donor_variant	HIGH	LC	NA	NA	NA	ENST00000675843.1:c.5005+1G>T	27.4	[]	6.9809e-06	1.5485e-05	0	0	0	0	0	357907	["Ataxia-telangiectasia_syndrome|Hereditary_cancer-predisposing_syndrome"]	["Likely_pathogenic(2)|_Uncertain_significance(2)"]	rs1057517427	Conflicting_interpretations_of_pathogenicity	criteria_provided_conflicting_interpretations	[51161,1]	[0.9999804542433838,1.9545756616238615E-5]	51162	77.941
chr11:108299717	["C","T"]	ATM	ENST00000675843	missense_variant	MODERATE	NA	deleterious	probably_damaging	ENSP00000501606.1:p.Ala1670Val	ENST00000675843.1:c.5009C>T	27.7	[]	2.0941e-05	4.6466e-05	0	0	0	0	0	132854	["Ataxia-telangiectasia_syndrome|Hereditary_cancer-predisposing_syndrome|not_specified|not_provided"]	NA	rs375131360	Uncertain_significance	criteria_provided_multiple_submitters_no_conflicts	[51160,2]	[0.9999609084867676,3.909151323247723E-5]	51162	87.855
chr11:108299747	["C","T"]	ATM	ENST00000675843	missense_variant	MODERATE	NA	deleterious	probably_damaging	ENSP00000501606.1:p.Pro1680Leu	ENST00000675843.1:c.5039C>T	27.2	[]	6.9856e-06	0	0	0	0	7.3325e-05	0	151690	["Ataxia-telangiectasia_syndrome|Hereditary_cancer-predisposing_syndrome|not_provided"]	["Uncertain_significance(5)|_Likely_benign(1)"]	rs587782153	Conflicting_interpretations_of_pathogenicity	criteria_provided_conflicting_interpretations	[51161,1]	[0.9999804542433838,1.9545756616238615E-5]	51162	87.856
chr11:108299750	["T","C"]	ATM	ENST00000675843	missense_variant	MODERATE	NA	deleterious	benign	ENSP00000501606.1:p.Ile1681Thr	ENST00000675843.1:c.5042T>C	24	[]	2.094e-05	4.6468e-05	0	0	0	0	0	460668	["Ataxia-telangiectasia_syndrome|Hereditary_cancer-predisposing_syndrome|not_provided"]	NA	rs1307715383	Uncertain_significance	criteria_provided_multiple_submitters_no_conflicts	[51160,2]	[0.9999609084867676,3.909151323247723E-5]	51162	87.859
chr11:108299764	["A","G"]	ATM	ENST00000675843	missense_variant	MODERATE	NA	tolerated	benign	ENSP00000501606.1:p.Ile1686Val	ENST00000675843.1:c.5056A>G	23.1	[]	6.9791e-06	1.5486e-05	0	0	0	0	0	152396	["Malignant_tumor_of_breast|Ataxia-telangiectasia_syndrome|Hereditary_cancer-predisposing_syndrome|Breast_and/or_ovarian_cancer|not_provided"]	NA	rs145453814	Uncertain_significance	criteria_provided_multiple_submitters_no_conflicts	[51161,1]	[0.9999804542433838,1.9545756616238615E-5]	51162	87.858
chr11:108299770	["A","G"]	ATM	ENST00000675843	missense_variant	MODERATE	NA	tolerated	benign	ENSP00000501606.1:p.Ile1688Val	ENST00000675843.1:c.5062A>G	21.6	NA	NA	NA	NA	NA	NA	NA	NA	398236	["Ataxia-telangiectasia_syndrome|Hereditary_cancer-predisposing_syndrome|not_specified|not_provided"]	NA	rs766053182	Uncertain_significance	criteria_provided_multiple_submitters_no_conflicts	[51161,1]	[0.9999804542433838,1.9545756616238615E-5]	51162	87.858
chr11:108299785	["G","T"]	ATM	ENST00000675843	missense_variant	MODERATE	NA	deleterious	possibly_damaging	ENSP00000501606.1:p.Asp1693Tyr	ENST00000675843.1:c.5077G>T	30	NA	NA	NA	NA	NA	NA	NA	NA	NA	NA	NA	NA	NA	NA	[51161,1]	[0.9999804542433838,1.9545756616238615E-5]	51162	87.878
chr11:108299788	["G","A"]	ATM	ENST00000675843	missense_variant	MODERATE	NA	tolerated	benign	ENSP00000501606.1:p.Ala1694Thr	ENST00000675843.1:c.5080G>A	14.71	NA	NA	NA	NA	NA	NA	NA	NA	398343	["Ataxia-telangiectasia_syndrome|Hereditary_cancer-predisposing_syndrome|not_provided"]	["Uncertain_significance(4)|_Likely_benign(1)"]	rs756197350	Conflicting_interpretations_of_pathogenicity	criteria_provided_conflicting_interpretations	[51161,1]	[0.9999804542433838,1.9545756616238615E-5]	51162	87.877
chr11:108299789	["C","G"]	ATM	ENST00000675843	missense_variant	MODERATE	NA	tolerated	benign	ENSP00000501606.1:p.Ala1694Gly	ENST00000675843.1:c.5081C>G	16.08	NA	NA	NA	NA	NA	NA	NA	NA	152281	["Ataxia-telangiectasia_syndrome|Hereditary_cancer-predisposing_syndrome"]	NA	rs587782551	Uncertain_significance	criteria_provided_multiple_submitters_no_conflicts	[51161,1]	[0.9999804542433838,1.9545756616238615E-5]	51162	87.879
chr11:108299840	["C","G"]	ATM	ENST00000675843	missense_variant	MODERATE	NA	tolerated	benign	ENSP00000501606.1:p.Thr1711Ser	ENST00000675843.1:c.5132C>G	20.8	NA	NA	NA	NA	NA	NA	NA	NA	564262	["Ataxia-telangiectasia_syndrome|Hereditary_cancer-predisposing_syndrome"]	NA	rs1291016764	Uncertain_significance	criteria_provided_multiple_submitters_no_conflicts	[51161,1]	[0.9999804542433838,1.9545756616238615E-5]	51162	87.874
chr11:108301655	["G","C"]	ATM	ENST00000675843	missense_variant	MODERATE	NA	deleterious	benign	ENSP00000501606.1:p.Val1729Leu	ENST00000675843.1:c.5185G>C	23.4	[]	0.00010474	6.1975e-05	2.3793e-05	0	0	0.00073282	0	132858	["Ataxia-telangiectasia_syndrome|Hereditary_cancer-predisposing_syndrome|Familial_cancer_of_breast|not_provided"]	["Uncertain_significance(6)|_Likely_benign(4)"]	rs3092907	Conflicting_interpretations_of_pathogenicity	criteria_provided_conflicting_interpretations	[51157,5]	[0.9999022712169188,9.772878308119307E-5]	51162	86.671
chr11:108301659	["G","A"]	ATM	ENST00000675843	missense_variant	MODERATE	NA	tolerated	benign	ENSP00000501606.1:p.Arg1730Gln	ENST00000675843.1:c.5189G>A	24.5	[]	2.7938e-05	6.1981e-05	0	0	0	0	0	132859	["Ataxia-telangiectasia_syndrome|Hereditary_cancer-predisposing_syndrome|Familial_cancer_of_breast|not_specified|not_provided"]	NA	rs373789346	Uncertain_significance	criteria_provided_multiple_submitters_no_conflicts	[51161,1]	[0.9999804542433838,1.9545756616238615E-5]	51162	86.671
chr11:108301668	["C","T"]	ATM	ENST00000675843	missense_variant	MODERATE	NA	deleterious	possibly_damaging	ENSP00000501606.1:p.Ala1733Val	ENST00000675843.1:c.5198C>T	26.8	NA	NA	NA	NA	NA	NA	NA	NA	NA	NA	NA	NA	NA	NA	[51161,1]	[0.9999804542433838,1.9545756616238615E-5]	51162	86.674
chr11:108301677	["GTTTGAAAAACAT","G"]	ATM	ENST00000675843	inframe_deletion	MODERATE	NA	NA	NA	ENSP00000501606.1:p.Lys1738_Leu1741del	ENST00000675843.1:c.5211_5222del	NA	NA	NA	NA	NA	NA	NA	NA	NA	810490	["Hereditary_cancer-predisposing_syndrome"]	NA	rs1591708546	Uncertain_significance	criteria_provided_single_submitter	[51161,1]	[0.9999804542433838,1.9545756616238615E-5]	51162	86.674
chr11:108301698	["C","T"]	ATM	ENST00000675843	missense_variant	MODERATE	NA	deleterious	probably_damaging	ENSP00000501606.1:p.Thr1743Ile	ENST00000675843.1:c.5228C>T	26.2	[]	6.9845e-06	0	2.381e-05	0	0	0	0	132860	["Ataxia-telangiectasia_syndrome|Hereditary_cancer-predisposing_syndrome|not_provided"]	["Pathogenic(4)|_Likely_pathogenic(2)|_Uncertain_significance(1)"]	rs587779844	Conflicting_interpretations_of_pathogenicity	criteria_provided_conflicting_interpretations	[51160,2]	[0.9999609084867676,3.909151323247723E-5]	51162	86.675
chr11:108301709	["C","T"]	ATM	ENST00000675843	missense_variant	MODERATE	NA	tolerated	benign	ENSP00000501606.1:p.His1747Tyr	ENST00000675843.1:c.5239C>T	22	NA	NA	NA	NA	NA	NA	NA	NA	NA	NA	NA	NA	NA	NA	[51161,1]	[0.9999804542433838,1.9545756616238615E-5]	51162	86.675
chr11:108301720	["G","T"]	ATM	ENST00000675843	missense_variant	MODERATE	NA	deleterious	benign	ENSP00000501606.1:p.Trp1750Cys	ENST00000675843.1:c.5250G>T	26.2	[]	1.3973e-05	3.0984e-05	0	0	0	0	0	132861	["Ataxia-telangiectasia_syndrome|Hereditary_cancer-predisposing_syndrome|not_provided"]	NA	rs587779845	Uncertain_significance	criteria_provided_multiple_submitters_no_conflicts	[51161,1]	[0.9999804542433838,1.9545756616238615E-5]	51162	86.675
chr11:108301732	["G","T"]	ATM	ENST00000675843	missense_variant	MODERATE	NA	tolerated	benign	ENSP00000501606.1:p.Lys1754Asn	ENST00000675843.1:c.5262G>T	22.4	[]	1.3964e-05	3.0985e-05	0	0	0	0	0	240981	["Malignant_tumor_of_breast|Ataxia-telangiectasia_syndrome|Hereditary_cancer-predisposing_syndrome|Familial_cancer_of_breast|not_provided"]	NA	rs748900588	Uncertain_significance	criteria_provided_multiple_submitters_no_conflicts	[51161,1]	[0.9999804542433838,1.9545756616238615E-5]	51162	86.676
chr11:108301737	["C","G"]	ATM	ENST00000675843	missense_variant	MODERATE	NA	tolerated	benign	ENSP00000501606.1:p.Thr1756Arg	ENST00000675843.1:c.5267C>G	18.57	NA	NA	NA	NA	NA	NA	NA	NA	183319	["Malignant_tumor_of_breast|Ataxia-telangiectasia_syndrome|Hereditary_cancer-predisposing_syndrome|Familial_cancer_of_breast"]	NA	rs786203369	Uncertain_significance	criteria_provided_multiple_submitters_no_conflicts	[51157,5]	[0.9999022712169188,9.772878308119307E-5]	51162	86.678
chr11:108301748	["A","G"]	ATM	ENST00000675843	missense_variant	MODERATE	NA	tolerated	benign	ENSP00000501606.1:p.Met1760Val	ENST00000675843.1:c.5278A>G	22.4	[]	4.187e-05	3.0973e-05	4.756e-05	0	0	7.3239e-05	0	234197	["Malignant_tumor_of_breast|Ataxia-telangiectasia_syndrome|Hereditary_cancer-predisposing_syndrome|Familial_cancer_of_breast|not_specified|not_provided"]	NA	rs151327241	Uncertain_significance	criteria_provided_multiple_submitters_no_conflicts	[51159,3]	[0.9999413627301513,5.863726984871584E-5]	51162	86.676
chr11:108301792	["C","T"]	ATM	ENST00000675843	splice_region_variant	LOW	NA	NA	NA	NA	ENST00000675843.1:c.5319+3C>T	7.608	NA	NA	NA	NA	NA	NA	NA	NA	476118	["Ataxia-telangiectasia_syndrome|Hereditary_cancer-predisposing_syndrome|not_provided"]	NA	rs371640963	Uncertain_significance	criteria_provided_multiple_submitters_no_conflicts	[51161,1]	[0.9999804542433838,1.9545756616238615E-5]	51162	86.675
chr11:108303022	["T","C"]	ATM	ENST00000675843	missense_variant	MODERATE	NA	deleterious	benign	ENSP00000501606.1:p.Met1830Thr	ENST00000675843.1:c.5489T>C	24.2	[]	0.0002094	0	0.00068969	0	0	0	0.00046468	132865	["Ataxia-telangiectasia_syndrome|Hereditary_cancer-predisposing_syndrome|Familial_cancer_of_breast|not_specified|not_provided"]	NA	rs145812395	Uncertain_significance	criteria_provided_multiple_submitters_no_conflicts	[51160,2]	[0.9999609084867676,3.909151323247723E-5]	51162	77.197
chr11:108304714	["A","G"]	ATM	ENST00000675843	missense_variant	MODERATE	NA	tolerated	benign	ENSP00000501606.1:p.Ile1846Val	ENST00000675843.1:c.5536A>G	21.8	[]	6.9795e-06	0	2.3785e-05	0	0	0	0	132866	["Ataxia-telangiectasia_syndrome|not_provided"]	NA	rs587779849	Uncertain_significance	criteria_provided_multiple_submitters_no_conflicts	[51161,1]	[0.9999804542433838,1.9545756616238615E-5]	51162	80.531
chr11:108304790	["C","T"]	ATM	ENST00000675843	missense_variant	MODERATE	NA	deleterious	benign	ENSP00000501606.1:p.Thr1871Ile	ENST00000675843.1:c.5612C>T	21.9	[]	2.0941e-05	0	4.7583e-05	0	0	0	0.00046512	186146	["Ataxia-telangiectasia_syndrome|Hereditary_cancer-predisposing_syndrome|not_provided"]	["Uncertain_significance(6)|_Likely_benign(1)"]	rs538452060	Conflicting_interpretations_of_pathogenicity	criteria_provided_conflicting_interpretations	[51161,1]	[0.9999804542433838,1.9545756616238615E-5]	51162	83.626
chr11:108304796	["G","T"]	ATM	ENST00000675843	missense_variant	MODERATE	NA	tolerated	benign	ENSP00000501606.1:p.Cys1873Phe	ENST00000675843.1:c.5618G>T	22.8	[]	6.9833e-06	0	0	0	0	7.3228e-05	0	151821	["Ataxia-telangiectasia_syndrome|Hereditary_cancer-predisposing_syndrome|not_provided"]	NA	rs587782239	Uncertain_significance	criteria_provided_multiple_submitters_no_conflicts	[51159,3]	[0.9999413627301513,5.863726984871584E-5]	51162	83.628
chr11:108304805	["A","G"]	ATM	ENST00000675843	missense_variant	MODERATE	NA	tolerated	benign	ENSP00000501606.1:p.His1876Arg	ENST00000675843.1:c.5627A>G	17.47	NA	NA	NA	NA	NA	NA	NA	NA	1474101	["Ataxia-telangiectasia_syndrome"]	NA	NA	Uncertain_significance	criteria_provided_single_submitter	[51161,1]	[0.9999804542433838,1.9545756616238615E-5]	51162	83.628
chr11:108304817	["C","T"]	ATM	ENST00000675843	missense_variant	MODERATE	NA	deleterious	benign	ENSP00000501606.1:p.Thr1880Met	ENST00000675843.1:c.5639C>T	16.59	[]	1.3975e-05	0	4.7599e-05	0	0	0	0	139473	["Ataxia-telangiectasia_syndrome|Hereditary_cancer-predisposing_syndrome|not_provided"]	NA	rs587780628	Uncertain_significance	criteria_provided_multiple_submitters_no_conflicts	[51158,4]	[0.999921816973535,7.818302646495446E-5]	51162	83.631
chr11:108304852	["G","A"]	ATM	ENST00000675843	missense_variant	MODERATE	NA	tolerated	benign	ENSP00000501606.1:p.Glu1892Lys	ENST00000675843.1:c.5674G>A	25.3	NA	NA	NA	NA	NA	NA	NA	NA	180476	["Ataxia-telangiectasia_syndrome|Hereditary_cancer-predisposing_syndrome|not_provided"]	NA	rs730881375	Uncertain_significance	criteria_provided_multiple_submitters_no_conflicts	[51160,2]	[0.9999609084867676,3.909151323247723E-5]	51162	83.631
chr11:108307905	["C","A"]	ATM	ENST00000675843	missense_variant	MODERATE	NA	tolerated	benign	ENSP00000501606.1:p.His1895Asn	ENST00000675843.1:c.5683C>A	14.74	NA	NA	NA	NA	NA	NA	NA	NA	476157	["Ataxia-telangiectasia_syndrome|Hereditary_cancer-predisposing_syndrome"]	NA	rs766901049	Uncertain_significance	criteria_provided_multiple_submitters_no_conflicts	[51159,1]	[0.9999804534792807,1.954652071931196E-5]	51160	79.124
chr11:108307905	["C","T"]	ATM	ENST00000675843	missense_variant	MODERATE	NA	tolerated	benign	ENSP00000501606.1:p.His1895Tyr	ENST00000675843.1:c.5683C>T	12.09	NA	NA	NA	NA	NA	NA	NA	NA	476161	["Ataxia-telangiectasia_syndrome|Hereditary_cancer-predisposing_syndrome|not_provided"]	NA	rs766901049	Uncertain_significance	criteria_provided_multiple_submitters_no_conflicts	[51159,1]	[0.9999804534792807,1.954652071931196E-5]	51160	79.123
chr11:108307914	["C","T"]	ATM	ENST00000675843	stop_gained	HIGH	LC	NA	NA	ENSP00000501606.1:p.Arg1898Ter	ENST00000675843.1:c.5692C>T	37	NA	NA	NA	NA	NA	NA	NA	NA	475938	["Ataxia-telangiectasia_syndrome|Hereditary_cancer-predisposing_syndrome|not_provided"]	NA	rs775036118	Pathogenic	criteria_provided_multiple_submitters_no_conflicts	[51161,1]	[0.9999804542433838,1.9545756616238615E-5]	51162	79.127
chr11:108307947	["A","G"]	ATM	ENST00000675843	missense_variant	MODERATE	NA	deleterious	possibly_damaging	ENSP00000501606.1:p.Met1909Val	ENST00000675843.1:c.5725A>G	24.6	NA	NA	NA	NA	NA	NA	NA	NA	234223	["Ataxia-telangiectasia_syndrome|Hereditary_cancer-predisposing_syndrome|not_provided"]	NA	rs750561317	Uncertain_significance	criteria_provided_multiple_submitters_no_conflicts	[51161,1]	[0.9999804542433838,1.9545756616238615E-5]	51162	79.129
chr11:108307975	["G","C"]	ATM	ENST00000675843	missense_variant	MODERATE	NA	tolerated	benign	ENSP00000501606.1:p.Arg1918Thr	ENST00000675843.1:c.5753G>C	23.2	[]	2.0935e-05	4.646e-05	0	0	0	0	0	152249	["Ataxia-telangiectasia_syndrome|Hereditary_cancer-predisposing_syndrome|not_specified|not_provided"]	["Uncertain_significance(7)|_Likely_benign(1)"]	rs148064985	Conflicting_interpretations_of_pathogenicity	criteria_provided_conflicting_interpretations	[51158,4]	[0.999921816973535,7.818302646495446E-5]	51162	79.128
chr11:108309110	["A","G"]	ATM	ENST00000675843	intron_variant	MODIFIER	NA	NA	NA	NA	ENST00000675843.1:c.5763-1050A>G	4.73	[]	4.1858e-05	9.2908e-05	0	0	0	0	0	18060	["Ataxia-telangiectasia_syndrome|Hereditary_cancer-predisposing_syndrome|Ataxia_-_telangiectasia_variant|not_provided"]	NA	rs774925473	Pathogenic/Likely_pathogenic	criteria_provided_multiple_submitters_no_conflicts	[51160,2]	[0.9999609084867676,3.909151323247723E-5]	51162	55.372
chr11:108310279	["A","G"]	ATM	ENST00000675843	missense_variant	MODERATE	NA	deleterious	probably_damaging	ENSP00000501606.1:p.Tyr1961Cys	ENST00000675843.1:c.5882A>G	29.8	[]	6.979e-06	1.5491e-05	0	0	0	0	0	132870	["Breast_carcinoma|Ataxia-telangiectasia_syndrome|Hereditary_cancer-predisposing_syndrome|Familial_cancer_of_breast|not_specified|not_provided"]	["Uncertain_significance(10)|_Likely_benign(1)"]	rs56399311	Conflicting_interpretations_of_pathogenicity	criteria_provided_conflicting_interpretations	[51157,5]	[0.9999022712169188,9.772878308119307E-5]	51162	75.729
chr11:108310296	["A","G"]	ATM	ENST00000675843	missense_variant	MODERATE	NA	tolerated	benign	ENSP00000501606.1:p.Met1967Val	ENST00000675843.1:c.5899A>G	16.14	NA	NA	NA	NA	NA	NA	NA	NA	398285	["Ataxia-telangiectasia_syndrome|Hereditary_cancer-predisposing_syndrome"]	NA	rs1060501541	Uncertain_significance	criteria_provided_multiple_submitters_no_conflicts	[51161,1]	[0.9999804542433838,1.9545756616238615E-5]	51162	75.726
chr11:108310314	["A","G"]	ATM	ENST00000675843	missense_variant	MODERATE	NA	deleterious	benign	ENSP00000501606.1:p.Arg1973Gly	ENST00000675843.1:c.5917A>G	32	[]	2.7918e-05	0	0	0	0	0.00014641	0.0009311	183335	["Ataxia-telangiectasia_syndrome|Hereditary_cancer-predisposing_syndrome|not_provided"]	NA	rs786202089	Uncertain_significance	criteria_provided_multiple_submitters_no_conflicts	[51161,1]	[0.9999804542433838,1.9545756616238615E-5]	51162	75.726
chr11:108312422	["T","C"]	ATM	ENST00000675843	missense_variant	MODERATE	NA	tolerated	benign	ENSP00000501606.1:p.Phe1977Ser	ENST00000675843.1:c.5930T>C	25.2	[]	6.9777e-06	1.5483e-05	0	0	0	0	0	484610	["Ataxia-telangiectasia_syndrome|Hereditary_cancer-predisposing_syndrome"]	NA	rs780867575	Uncertain_significance	criteria_provided_multiple_submitters_no_conflicts	[51160,2]	[0.9999609084867676,3.909151323247723E-5]	51162	84.25
chr11:108312437	["A","G"]	ATM	ENST00000675843	missense_variant	MODERATE	NA	deleterious	benign	ENSP00000501606.1:p.Gln1982Arg	ENST00000675843.1:c.5945A>G	24.4	[]	6.9767e-06	0	0	0.00031928	0	0	0	151514	["Ataxia-telangiectasia_syndrome|Hereditary_cancer-predisposing_syndrome|not_provided"]	NA	rs543980602	Uncertain_significance	criteria_provided_multiple_submitters_no_conflicts	[51160,2]	[0.9999609084867676,3.909151323247723E-5]	51162	84.249
chr11:108312448	["A","G"]	ATM	ENST00000675843	missense_variant	MODERATE	NA	tolerated	benign	ENSP00000501606.1:p.Ile1986Val	ENST00000675843.1:c.5956A>G	22.7	NA	NA	NA	NA	NA	NA	NA	NA	234238	["Ataxia-telangiectasia_syndrome|Hereditary_cancer-predisposing_syndrome|Familial_cancer_of_breast|not_provided"]	["Uncertain_significance(4)|_Likely_benign(1)"]	rs876660935	Conflicting_interpretations_of_pathogenicity	criteria_provided_conflicting_interpretations	[51161,1]	[0.9999804542433838,1.9545756616238615E-5]	51162	84.247
chr11:108312472	["AAAG","A"]	ATM	ENST00000675843	inframe_deletion	MODERATE	NA	NA	NA	ENSP00000501606.1:p.Glu1996del	ENST00000675843.1:c.5986_5988del	NA	NA	NA	NA	NA	NA	NA	NA	NA	525869	["Ataxia-telangiectasia_syndrome"]	NA	rs1555111872	Uncertain_significance	criteria_provided_single_submitter	[51161,1]	[0.9999804542433838,1.9545756616238615E-5]	51162	84.241
chr11:108312491	["G","A"]	ATM	ENST00000675843	missense_variant	MODERATE	NA	tolerated	benign	ENSP00000501606.1:p.Ser2000Asn	ENST00000675843.1:c.5999G>A	23.3	[]	6.9798e-06	1.5488e-05	0	0	0	0	0	397827	["Ataxia-telangiectasia_syndrome|not_specified"]	NA	rs775921052	Uncertain_significance	criteria_provided_multiple_submitters_no_conflicts	[51160,2]	[0.9999609084867676,3.909151323247723E-5]	51162	84.241
chr11:108315841	["T","C"]	ATM	ENST00000675843	missense_variant	MODERATE	NA	deleterious	probably_damaging	ENSP00000501606.1:p.Tyr2009His	ENST00000675843.1:c.6025T>C	31	[]	1.3957e-05	3.0972e-05	0	0	0	0	0	180482	["Ataxia-telangiectasia_syndrome|Hereditary_cancer-predisposing_syndrome|not_specified|not_provided"]	NA	rs199586999	Uncertain_significance	criteria_provided_multiple_submitters_no_conflicts	[51159,3]	[0.9999413627301513,5.863726984871584E-5]	51162	91.569
chr11:108315898	["C","A"]	ATM	ENST00000675843	missense_variant	MODERATE	NA	tolerated	benign	ENSP00000501606.1:p.Gln2028Lys	ENST00000675843.1:c.6082C>A	23.1	NA	NA	NA	NA	NA	NA	NA	NA	475968	["Ataxia-telangiectasia_syndrome|Hereditary_cancer-predisposing_syndrome"]	NA	rs876659454	Uncertain_significance	criteria_provided_multiple_submitters_no_conflicts	[51161,1]	[0.9999804542433838,1.9545756616238615E-5]	51162	92.369
chr11:108315911	["G","A"]	ATM	ENST00000675843	missense_variant	MODERATE	NA	deleterious	possibly_damaging	ENSP00000501606.1:p.Arg2032Lys	ENST00000675843.1:c.6095G>A	32	[]	6.9838e-06	1.549e-05	0	0	0	0	0	180483	["Breast_carcinoma|Adenocarcinoma|Carcinoma_of_pancreas|Ataxia-telangiectasia_syndrome|Hereditary_cancer-predisposing_syndrome|Familial_cancer_of_breast|not_provided"]	NA	rs139770721	Pathogenic/Likely_pathogenic	criteria_provided_multiple_submitters_no_conflicts	[51161,1]	[0.9999804542433838,1.9545756616238615E-5]	51162	92.41
chr11:108316091	["C","T"]	ATM	ENST00000675843	missense_variant	MODERATE	NA	deleterious	benign	ENSP00000501606.1:p.Thr2059Ile	ENST00000675843.1:c.6176C>T	18.86	[]	0.0012353	0	0.0041629	0	0	7.3217e-05	0.00046425	132878	["Hereditary_breast_ovarian_cancer_syndrome|Ataxia-telangiectasia_syndrome|Hereditary_cancer-predisposing_syndrome|not_specified|not_provided"]	["Uncertain_significance(3)|_Benign(2)|_Likely_benign(6)"]	rs144761622	Conflicting_interpretations_of_pathogenicity	criteria_provided_conflicting_interpretations	[51160,2]	[0.9999609084867676,3.909151323247723E-5]	51162	92.775
chr11:108316093	["C","T"]	ATM	ENST00000675843	missense_variant	MODERATE	NA	tolerated	benign	ENSP00000501606.1:p.Arg2060Cys	ENST00000675843.1:c.6178C>T	22.9	[]	1.3963e-05	1.549e-05	2.38e-05	0	0	0	0	132879	["Ataxia-telangiectasia_syndrome|Hereditary_cancer-predisposing_syndrome|not_specified|not_provided"]	NA	rs587778078	Uncertain_significance	criteria_provided_multiple_submitters_no_conflicts	[51160,2]	[0.9999609084867676,3.909151323247723E-5]	51162	92.775
chr11:108316094	["G","A"]	ATM	ENST00000675843	missense_variant	MODERATE	NA	deleterious	benign	ENSP00000501606.1:p.Arg2060His	ENST00000675843.1:c.6179G>A	25.1	NA	NA	NA	NA	NA	NA	NA	NA	139477	["Ataxia-telangiectasia_syndrome|Hereditary_cancer-predisposing_syndrome|not_specified|not_provided"]	["Uncertain_significance(4)|_Likely_benign(1)"]	rs376521407	Conflicting_interpretations_of_pathogenicity	criteria_provided_conflicting_interpretations	[51161,1]	[0.9999804542433838,1.9545756616238615E-5]	51162	92.775
chr11:108316116	["A","G"]	ATM	ENST00000675843	splice_region_variant	LOW	NA	NA	NA	NA	ENST00000675843.1:c.6198+3A>G	15.85	NA	NA	NA	NA	NA	NA	NA	NA	183347	["Ataxia-telangiectasia_syndrome|Hereditary_cancer-predisposing_syndrome|not_provided"]	NA	rs786202092	Uncertain_significance	criteria_provided_multiple_submitters_no_conflicts	[51161,1]	[0.9999804542433838,1.9545756616238615E-5]	51162	92.776
chr11:108317366	["T","A"]	ATM	ENST00000675843	splice_region_variant	LOW	NA	NA	NA	NA	ENST00000675843.1:c.6199-7T>A	12.9	NA	NA	NA	NA	NA	NA	NA	NA	398298	["Ataxia-telangiectasia_syndrome"]	NA	rs1060501631	Uncertain_significance	criteria_provided_single_submitter	[51159,1]	[0.9999804534792807,1.954652071931196E-5]	51160	71.13
chr11:108317385	["T","G"]	ATM	ENST00000675843	missense_variant	MODERATE	NA	deleterious	benign	ENSP00000501606.1:p.Leu2071Val	ENST00000675843.1:c.6211T>G	23.6	NA	NA	NA	NA	NA	NA	NA	NA	810561	["Hereditary_cancer-predisposing_syndrome"]	NA	rs928129862	Uncertain_significance	criteria_provided_single_submitter	[51159,1]	[0.9999804534792807,1.954652071931196E-5]	51160	71.137
chr11:108317400	["A","G"]	ATM	ENST00000675843	missense_variant	MODERATE	NA	tolerated	benign	ENSP00000501606.1:p.Ile2076Val	ENST00000675843.1:c.6226A>G	21.5	NA	NA	NA	NA	NA	NA	NA	NA	234255	["Ataxia-telangiectasia_syndrome|Hereditary_cancer-predisposing_syndrome"]	NA	rs755973863	Uncertain_significance	criteria_provided_multiple_submitters_no_conflicts	[51159,1]	[0.9999804534792807,1.954652071931196E-5]	51160	71.175
chr11:108317422	["G","C"]	ATM	ENST00000675843	missense_variant	MODERATE	NA	deleterious	benign	ENSP00000501606.1:p.Gly2083Ala	ENST00000675843.1:c.6248G>C	24.4	NA	NA	NA	NA	NA	NA	NA	NA	810564	["Ataxia-telangiectasia_syndrome|Hereditary_cancer-predisposing_syndrome|not_provided"]	NA	rs1060501559	Uncertain_significance	criteria_provided_multiple_submitters_no_conflicts	[51159,1]	[0.9999804534792807,1.954652071931196E-5]	51160	71.199
chr11:108317431	["A","T"]	ATM	ENST00000675843	missense_variant	MODERATE	NA	tolerated	benign	ENSP00000501606.1:p.Tyr2086Phe	ENST00000675843.1:c.6257A>T	22.5	[]	1.4016e-05	3.1011e-05	0	0	0	0	0	180486	["Ataxia-telangiectasia_syndrome|Hereditary_cancer-predisposing_syndrome|not_specified|not_provided"]	NA	rs730881380	Uncertain_significance	criteria_provided_multiple_submitters_no_conflicts	[51158,2]	[0.9999609069585613,3.909304143862392E-5]	51160	71.2
chr11:108317491	["A","T"]	ATM	ENST00000675843	missense_variant	MODERATE	NA	deleterious	benign	ENSP00000501606.1:p.Asn2106Ile	ENST00000675843.1:c.6317A>T	22.9	NA	NA	NA	NA	NA	NA	NA	NA	139480	["Ataxia-telangiectasia_syndrome|Hereditary_cancer-predisposing_syndrome|not_provided"]	NA	rs587780633	Uncertain_significance	criteria_provided_multiple_submitters_no_conflicts	[51155,1]	[0.9999804519508954,1.954804910469935E-5]	51156	71.19
chr11:108317497	["A","G"]	ATM	ENST00000675843	missense_variant	MODERATE	NA	tolerated	benign	ENSP00000501606.1:p.Gln2108Arg	ENST00000675843.1:c.6323A>G	23.5	[]	2.1147e-05	4.6633e-05	0	0	0	0	0	183351	["Ataxia-telangiectasia_syndrome|Hereditary_cancer-predisposing_syndrome|not_provided"]	NA	rs773891864	Uncertain_significance	criteria_provided_multiple_submitters_no_conflicts	[51151,3]	[0.9999413535598389,5.8646440161082225E-5]	51154	71.18
chr11:108317506	["A","G"]	ATM	ENST00000675843	missense_variant	MODERATE	NA	tolerated	benign	ENSP00000501606.1:p.His2111Arg	ENST00000675843.1:c.6332A>G	14.47	[]	7.0931e-06	1.558e-05	0	0	0	0	0	234262	["Ataxia-telangiectasia_syndrome|Hereditary_cancer-predisposing_syndrome|not_specified|not_provided"]	NA	rs876658300	Uncertain_significance	criteria_provided_multiple_submitters_no_conflicts	[51146,2]	[0.9999608977868147,3.910221318526629E-5]	51148	71.163
chr11:108317512	["C","G"]	ATM	ENST00000675843	missense_variant	MODERATE	NA	tolerated	benign	ENSP00000501606.1:p.Thr2113Ser	ENST00000675843.1:c.6338C>G	4.48	[]	7.1464e-06	0	0	0	0.00033356	0	0	234263	["Ataxia-telangiectasia_syndrome|Hereditary_cancer-predisposing_syndrome|not_specified"]	["Uncertain_significance(3)|_Likely_benign(1)"]	rs573290117	Conflicting_interpretations_of_pathogenicity	criteria_provided_conflicting_interpretations	[51157,1]	[0.9999804527151178,1.954728488212987E-5]	51158	71.149
chr11:108317517	["G","A"]	ATM	ENST00000675843	missense_variant	MODERATE	NA	tolerated	benign	ENSP00000501606.1:p.Val2115Ile	ENST00000675843.1:c.6343G>A	20.9	[]	0.00010854	0.00010946	0.00017933	0	0	7.5403e-05	0	139482	["Ataxia-telangiectasia_syndrome|Hereditary_cancer-predisposing_syndrome|not_specified|Breast_and/or_ovarian_cancer|not_provided"]	NA	rs587780634	Uncertain_significance	criteria_provided_multiple_submitters_no_conflicts	[51141,3]	[0.9999413420929141,5.8657907085875174E-5]	51144	71.127
chr11:108319998	["C","A"]	ATM	ENST00000675843	missense_variant	MODERATE	NA	deleterious	probably_damaging	ENSP00000501606.1:p.Ala2131Asp	ENST00000675843.1:c.6392C>A	27.2	NA	NA	NA	NA	NA	NA	NA	NA	397969	["Ataxia-telangiectasia_syndrome|Hereditary_cancer-predisposing_syndrome|not_provided"]	NA	rs1060501594	Uncertain_significance	criteria_provided_multiple_submitters_no_conflicts	[51161,1]	[0.9999804542433838,1.9545756616238615E-5]	51162	73.507
chr11:108320017	["C","G"]	ATM	ENST00000675843	missense_variant	MODERATE	NA	deleterious	benign	ENSP00000501606.1:p.Asp2137Glu	ENST00000675843.1:c.6411C>G	22.8	[]	1.3962e-05	3.0985e-05	0	0	0	0	0	234267	["Ataxia-telangiectasia_syndrome|Hereditary_cancer-predisposing_syndrome|not_provided"]	NA	rs780299607	Uncertain_significance	criteria_provided_multiple_submitters_no_conflicts	[51159,3]	[0.9999413627301513,5.863726984871584E-5]	51162	73.502
chr11:108320026	["C","A"]	ATM	ENST00000675843	missense_variant	MODERATE	NA	tolerated	benign	ENSP00000501606.1:p.Phe2140Leu	ENST00000675843.1:c.6420C>A	21.9	NA	NA	NA	NA	NA	NA	NA	NA	139483	["Ataxia-telangiectasia_syndrome|Hereditary_cancer-predisposing_syndrome|not_provided"]	NA	rs587780635	Uncertain_significance	criteria_provided_multiple_submitters_no_conflicts	[51161,1]	[0.9999804542433838,1.9545756616238615E-5]	51162	73.501
chr11:108321321	["T","C"]	ATM	ENST00000675843	missense_variant	MODERATE	NA	deleterious	benign	ENSP00000501606.1:p.Met2158Thr	ENST00000675843.1:c.6473T>C	24.5	NA	NA	NA	NA	NA	NA	NA	NA	566939	["Ataxia-telangiectasia_syndrome|Hereditary_cancer-predisposing_syndrome"]	NA	rs1453101465	Uncertain_significance	criteria_provided_multiple_submitters_no_conflicts	[51161,1]	[0.9999804542433838,1.9545756616238615E-5]	51162	77.378
chr11:108321330	["G","A"]	ATM	ENST00000675843	missense_variant	MODERATE	NA	tolerated	benign	ENSP00000501606.1:p.Arg2161His	ENST00000675843.1:c.6482G>A	23.4	[]	1.3961e-05	1.5488e-05	2.379e-05	0	0	0	0	183357	["Ataxia-telangiectasia_syndrome|Hereditary_cancer-predisposing_syndrome|not_provided"]	NA	rs756626462	Uncertain_significance	criteria_provided_multiple_submitters_no_conflicts	[51161,1]	[0.9999804542433838,1.9545756616238615E-5]	51162	77.38
chr11:108321348	["A","G"]	ATM	ENST00000675843	missense_variant	MODERATE	NA	tolerated	benign	ENSP00000501606.1:p.Tyr2167Cys	ENST00000675843.1:c.6500A>G	23.6	[]	6.9774e-06	0	2.3781e-05	0	0	0	0	408191	["Ataxia-telangiectasia_syndrome|Hereditary_cancer-predisposing_syndrome|Familial_cancer_of_breast|not_provided"]	NA	rs768155385	Uncertain_significance	criteria_provided_multiple_submitters_no_conflicts	[51160,2]	[0.9999609084867676,3.909151323247723E-5]	51162	77.381
chr11:108321351	["C","T"]	ATM	ENST00000675843	missense_variant	MODERATE	NA	deleterious	benign	ENSP00000501606.1:p.Ser2168Leu	ENST00000675843.1:c.6503C>T	23.8	[]	7.6797e-05	4.647e-05	7.1391e-05	0.0015974	0	0	0	222103	["Ataxia-telangiectasia_syndrome|Hereditary_cancer-predisposing_syndrome|Familial_cancer_of_breast|not_specified|not_provided"]	["Uncertain_significance(6)|_Likely_benign(1)"]	rs200431631	Conflicting_interpretations_of_pathogenicity	criteria_provided_conflicting_interpretations	[51161,1]	[0.9999804542433838,1.9545756616238615E-5]	51162	77.382
chr11:108321370	["C","A"]	ATM	ENST00000675843	missense_variant	MODERATE	NA	tolerated	benign	ENSP00000501606.1:p.Ser2174Arg	ENST00000675843.1:c.6522C>A	21.6	NA	NA	NA	NA	NA	NA	NA	NA	183359	["Ataxia-telangiectasia_syndrome|Hereditary_cancer-predisposing_syndrome"]	NA	rs772850740	Uncertain_significance	criteria_provided_multiple_submitters_no_conflicts	[51161,1]	[0.9999804542433838,1.9545756616238615E-5]	51162	77.382
chr11:108321391	["G","T"]	ATM	ENST00000675843	missense_variant	MODERATE	NA	deleterious	possibly_damaging	ENSP00000501606.1:p.Glu2181Asp	ENST00000675843.1:c.6543G>T	24.8	[]	0.00055129	1.5485e-05	0.0017364	0	0	0.00029291	0.00046468	132882	["Hereditary_breast_ovarian_cancer_syndrome|Ataxia-telangiectasia_syndrome|Hereditary_cancer-predisposing_syndrome|not_specified|not_provided"]	["Uncertain_significance(5)|_Benign(1)|_Likely_benign(4)"]	rs138828590	Conflicting_interpretations_of_pathogenicity	criteria_provided_conflicting_interpretations	[51160,2]	[0.9999609084867676,3.909151323247723E-5]	51162	77.382
chr11:108321399	["G","C"]	ATM	ENST00000675843	missense_variant	MODERATE	NA	tolerated	benign	ENSP00000501606.1:p.Ser2184Thr	ENST00000675843.1:c.6551G>C	21.8	[]	6.979e-06	1.5486e-05	0	0	0	0	0	180490	["Ataxia-telangiectasia_syndrome|Hereditary_cancer-predisposing_syndrome|not_provided"]	NA	rs374551964	Uncertain_significance	criteria_provided_multiple_submitters_no_conflicts	[51160,2]	[0.9999609084867676,3.909151323247723E-5]	51162	77.382
chr11:108321402	["T","C"]	ATM	ENST00000675843	missense_variant	MODERATE	NA	tolerated	benign	ENSP00000501606.1:p.Ile2185Thr	ENST00000675843.1:c.6554T>C	22.7	[]	2.7924e-05	1.5491e-05	7.1371e-05	0	0	0	0	244631	["Ataxia-telangiectasia_syndrome|Hereditary_cancer-predisposing_syndrome|not_provided"]	NA	rs779611511	Uncertain_significance	criteria_provided_multiple_submitters_no_conflicts	[51157,5]	[0.9999022712169188,9.772878308119307E-5]	51162	77.384
chr11:108321410	["C","A"]	ATM	ENST00000675843	missense_variant	MODERATE	NA	tolerated	benign	ENSP00000501606.1:p.Leu2188Ile	ENST00000675843.1:c.6562C>A	22.6	NA	NA	NA	NA	NA	NA	NA	NA	397972	["Ataxia-telangiectasia_syndrome|Hereditary_cancer-predisposing_syndrome|not_provided"]	NA	rs1060501682	Uncertain_significance	criteria_provided_multiple_submitters_no_conflicts	[51161,1]	[0.9999804542433838,1.9545756616238615E-5]	51162	77.379
chr11:108325333	["C","A"]	ATM	ENST00000675843	missense_variant	MODERATE	NA	deleterious	benign	ENSP00000501606.1:p.Ser2199Tyr	ENST00000675843.1:c.6596C>A	22.5	NA	NA	NA	NA	NA	NA	NA	NA	639595	["Ataxia-telangiectasia_syndrome|Hereditary_cancer-predisposing_syndrome"]	NA	rs1591128462	Uncertain_significance	criteria_provided_multiple_submitters_no_conflicts	[51115,3]	[0.999941312257913,5.8687742086936106E-5]	51118	84.459
chr11:108325341	["T","G"]	ATM	ENST00000675843	missense_variant	MODERATE	NA	tolerated	benign	ENSP00000501606.1:p.Tyr2202Asp	ENST00000675843.1:c.6604T>G	24	[]	2.8142e-05	4.6619e-05	2.401e-05	0	0	0	0	180491	["Ataxia-telangiectasia_syndrome|Hereditary_cancer-predisposing_syndrome|Familial_cancer_of_breast|not_specified|Breast_and/or_ovarian_cancer|not_provided"]	NA	rs730881311	Uncertain_significance	criteria_provided_multiple_submitters_no_conflicts	[51155,3]	[0.9999413581453536,5.864185464638962E-5]	51158	84.485
chr11:108325377	["G","T"]	ATM	ENST00000675843	missense_variant	MODERATE	NA	deleterious	benign	ENSP00000501606.1:p.Asp2214Tyr	ENST00000675843.1:c.6640G>T	25.6	NA	NA	NA	NA	NA	NA	NA	NA	1430300	["Ataxia-telangiectasia_syndrome"]	NA	NA	Uncertain_significance	criteria_provided_single_submitter	[51161,1]	[0.9999804542433838,1.9545756616238615E-5]	51162	84.503
chr11:108325476	["A","G"]	ATM	ENST00000675843	missense_variant	MODERATE	NA	tolerated	benign	ENSP00000501606.1:p.Ile2247Val	ENST00000675843.1:c.6739A>G	18.21	[]	6.9795e-06	1.5487e-05	0	0	0	0	0	150851	["Ataxia-telangiectasia_syndrome|Hereditary_cancer-predisposing_syndrome|not_provided"]	["Uncertain_significance(5)|_Likely_benign(1)"]	rs587781521	Conflicting_interpretations_of_pathogenicity	criteria_provided_conflicting_interpretations	[51159,3]	[0.9999413627301513,5.863726984871584E-5]	51162	84.505
chr11:108325478	["T","G"]	ATM	ENST00000675843	missense_variant	MODERATE	NA	deleterious	benign	ENSP00000501606.1:p.Ile2247Met	ENST00000675843.1:c.6741T>G	22.8	[]	6.9812e-06	1.549e-05	0	0	0	0	0	234284	["Ataxia-telangiectasia_syndrome|Hereditary_cancer-predisposing_syndrome|Familial_cancer_of_breast|not_provided"]	NA	rs876658607	Uncertain_significance	criteria_provided_multiple_submitters_no_conflicts	[51161,1]	[0.9999804542433838,1.9545756616238615E-5]	51162	84.499
chr11:108325479	["A","G"]	ATM	ENST00000675843	missense_variant	MODERATE	NA	tolerated	benign	ENSP00000501606.1:p.Lys2248Glu	ENST00000675843.1:c.6742A>G	22.9	NA	NA	NA	NA	NA	NA	NA	NA	476036	["Ataxia-telangiectasia_syndrome|Hereditary_cancer-predisposing_syndrome"]	NA	rs1555119232	Uncertain_significance	criteria_provided_multiple_submitters_no_conflicts	[51161,1]	[0.9999804542433838,1.9545756616238615E-5]	51162	84.5
chr11:108325492	["C","G"]	ATM	ENST00000675843	missense_variant	MODERATE	NA	tolerated	benign	ENSP00000501606.1:p.Thr2252Ser	ENST00000675843.1:c.6755C>G	22.4	NA	NA	NA	NA	NA	NA	NA	NA	617796	["Ataxia-telangiectasia_syndrome|Hereditary_cancer-predisposing_syndrome"]	NA	rs755531586	Uncertain_significance	criteria_provided_multiple_submitters_no_conflicts	[51161,1]	[0.9999804542433838,1.9545756616238615E-5]	51162	84.496
chr11:108325532	["C","G"]	ATM	ENST00000675843	missense_variant	MODERATE	NA	tolerated	benign	ENSP00000501606.1:p.Phe2265Leu	ENST00000675843.1:c.6795C>G	22.6	[]	6.9829e-06	1.5491e-05	0	0	0	0	0	234288	["Ataxia-telangiectasia_syndrome|Hereditary_cancer-predisposing_syndrome"]	NA	rs3218699	Uncertain_significance	criteria_provided_multiple_submitters_no_conflicts	[51117,1]	[0.9999804374193043,1.956258069564537E-5]	51118	84.483
chr11:108326064	["G","A"]	ATM	ENST00000675843	missense_variant	MODERATE	NA	deleterious	probably_damaging	ENSP00000501606.1:p.Glu2272Lys	ENST00000675843.1:c.6814G>A	32	[]	2.0942e-05	3.0976e-05	2.3799e-05	0	0	0	0	259967	["Malignant_tumor_of_breast|Ataxia-telangiectasia_syndrome|Hereditary_cancer-predisposing_syndrome|not_provided"]	NA	rs886039471	Uncertain_significance	criteria_provided_multiple_submitters_no_conflicts	[51161,1]	[0.9999804542433838,1.9545756616238615E-5]	51162	85.965
chr11:108326073	["A","G"]	ATM	ENST00000675843	missense_variant	MODERATE	NA	tolerated	benign	ENSP00000501606.1:p.Ile2275Val	ENST00000675843.1:c.6823A>G	21.8	[]	2.0939e-05	3.0975e-05	0	0	0	7.3271e-05	0	180495	["Ataxia-telangiectasia_syndrome|Hereditary_cancer-predisposing_syndrome|not_provided"]	NA	rs587779857	Uncertain_significance	criteria_provided_multiple_submitters_no_conflicts	[51161,1]	[0.9999804542433838,1.9545756616238615E-5]	51162	85.966
chr11:108326110	["G","A"]	ATM	ENST00000675843	missense_variant	MODERATE	NA	tolerated	benign	ENSP00000501606.1:p.Gly2287Glu	ENST00000675843.1:c.6860G>A	22.9	[]	6.9803e-06	1.5488e-05	0	0	0	0	0	183370	["Malignant_tumor_of_breast|Ataxia-telangiectasia_syndrome|Hereditary_cancer-predisposing_syndrome|Familial_cancer_of_breast|not_specified|not_provided"]	NA	rs1800061	Uncertain_significance	criteria_provided_multiple_submitters_no_conflicts	[51141,1]	[0.9999804465996637,1.9553400336318485E-5]	51142	85.861
chr11:108326116	["C","T"]	ATM	ENST00000675843	missense_variant	MODERATE	NA	tolerated	benign	ENSP00000501606.1:p.Ser2289Phe	ENST00000675843.1:c.6866C>T	22.6	NA	NA	NA	NA	NA	NA	NA	NA	476046	["Hereditary_cancer-predisposing_syndrome"]	NA	rs1555119833	Uncertain_significance	criteria_provided_single_submitter	[51161,1]	[0.9999804542433838,1.9545756616238615E-5]	51162	85.857
chr11:108326118	["G","C"]	ATM	ENST00000675843	missense_variant	MODERATE	NA	tolerated	benign	ENSP00000501606.1:p.Glu2290Gln	ENST00000675843.1:c.6868G>C	22.9	NA	NA	NA	NA	NA	NA	NA	NA	476048	["Ataxia-telangiectasia_syndrome|Hereditary_cancer-predisposing_syndrome"]	NA	rs1479339581	Uncertain_significance	criteria_provided_multiple_submitters_no_conflicts	[51161,1]	[0.9999804542433838,1.9545756616238615E-5]	51162	85.857
chr11:108326224	["C","T"]	ATM	ENST00000675843	missense_variant	MODERATE	NA	tolerated	benign	ENSP00000501606.1:p.Ala2325Val	ENST00000675843.1:c.6974C>T	22.2	[]	1.4011e-05	3.1018e-05	0	0	0	0	0	132888	["Ataxia-telangiectasia_syndrome|Hereditary_cancer-predisposing_syndrome|not_specified|not_provided"]	NA	rs200940211	Uncertain_significance	criteria_provided_multiple_submitters_no_conflicts	[51160,2]	[0.9999609084867676,3.909151323247723E-5]	51162	85.469
chr11:108326225	["G","C"]	ATM	ENST00000675843	splice_region_variant	LOW	NA	NA	NA	ENSP00000501606.1:p.Ala2325=	ENST00000675843.1:c.6975G>C	22.4	[]	2.0995e-05	4.6513e-05	0	0	0	0	0	234298	["Malignant_tumor_of_breast|Ataxia-telangiectasia_syndrome|Hereditary_cancer-predisposing_syndrome|Familial_cancer_of_breast|not_provided"]	NA	rs556778314	Uncertain_significance	criteria_provided_multiple_submitters_no_conflicts	[51161,1]	[0.9999804542433838,1.9545756616238615E-5]	51162	85.467
chr11:108326231	["T","C"]	ATM	ENST00000675843	splice_region_variant	LOW	NA	NA	NA	NA	ENST00000675843.1:c.6975+6T>C	15.18	NA	NA	NA	NA	NA	NA	NA	NA	566957	["Ataxia-telangiectasia_syndrome"]	NA	rs1169579742	Uncertain_significance	criteria_provided_single_submitter	[51147,1]	[0.9999804488934073,1.9551106592633144E-5]	51148	84.736
chr11:108327643	["A","C"]	ATM	ENST00000675843	splice_acceptor_variant	HIGH	LC	NA	NA	NA	ENST00000675843.1:c.6976-2A>C	26.2	NA	NA	NA	NA	NA	NA	NA	NA	152069	["Ataxia-telangiectasia_syndrome|Hereditary_cancer-predisposing_syndrome|Familial_cancer_of_breast|not_provided"]	NA	rs587782403	Pathogenic/Likely_pathogenic	criteria_provided_multiple_submitters_no_conflicts	[51161,1]	[0.9999804542433838,1.9545756616238615E-5]	51162	82.785
chr11:108327649	["A","T"]	ATM	ENST00000675843	missense_variant	MODERATE	NA	deleterious	benign	ENSP00000501606.1:p.Asn2327Ile	ENST00000675843.1:c.6980A>T	23.5	[]	6.9779e-06	1.5486e-05	0	0	0	0	0	484452	["Ataxia-telangiectasia_syndrome|Hereditary_cancer-predisposing_syndrome"]	NA	rs761587154	Uncertain_significance	criteria_provided_multiple_submitters_no_conflicts	[51161,1]	[0.9999804542433838,1.9545756616238615E-5]	51162	82.789
chr11:108327657	["C","G"]	ATM	ENST00000675843	missense_variant	MODERATE	NA	tolerated	benign	ENSP00000501606.1:p.Leu2330Val	ENST00000675843.1:c.6988C>G	18.94	[]	0.00073308	0	0.0024512	0	0	0.00014661	0	132890	["Hereditary_breast_ovarian_cancer_syndrome|Ataxia-telangiectasia_syndrome|Hereditary_cancer-predisposing_syndrome|not_specified|not_provided"]	["Uncertain_significance(2)|_Benign(3)|_Likely_benign(6)"]	rs148432863	Conflicting_interpretations_of_pathogenicity	criteria_provided_conflicting_interpretations	[51160,2]	[0.9999609084867676,3.909151323247723E-5]	51162	82.791
chr11:108327667	["C","A"]	ATM	ENST00000675843	missense_variant	MODERATE	NA	deleterious	benign	ENSP00000501606.1:p.Thr2333Lys	ENST00000675843.1:c.6998C>A	18.81	[]	0.00036306	1.549e-05	0.001142	0	0	0.00014652	0.00046468	132891	["Hepatoblastoma|Ataxia-telangiectasia_syndrome|Hereditary_cancer-predisposing_syndrome|not_specified|not_provided"]	["Uncertain_significance(2)|_Likely_benign(5)"]	rs150503164	Conflicting_interpretations_of_pathogenicity	criteria_provided_conflicting_interpretations	[51158,4]	[0.999921816973535,7.818302646495446E-5]	51162	82.816
chr11:108327673	["C","T"]	ATM	ENST00000675843	missense_variant	MODERATE	NA	tolerated	benign	ENSP00000501606.1:p.Thr2335Ile	ENST00000675843.1:c.7004C>T	21.4	[]	0.00027926	0	0.00095206	0	0	0	0	183375	["Ataxia-telangiectasia_syndrome|Hereditary_cancer-predisposing_syndrome|not_specified|not_provided"]	["Uncertain_significance(5)|_Likely_benign(3)"]	rs3092831	Conflicting_interpretations_of_pathogenicity	criteria_provided_conflicting_interpretations	[51161,1]	[0.9999804542433838,1.9545756616238615E-5]	51162	82.815
chr11:108327685	["G","A"]	ATM	ENST00000675843	missense_variant	MODERATE	NA	tolerated	benign	ENSP00000501606.1:p.Arg2339Lys	ENST00000675843.1:c.7016G>A	23.7	[]	1.3962e-05	0	4.7605e-05	0	0	0	0	461549	["Ataxia-telangiectasia_syndrome|Hereditary_cancer-predisposing_syndrome"]	NA	rs1305313302	Uncertain_significance	criteria_provided_multiple_submitters_no_conflicts	[51160,2]	[0.9999609084867676,3.909151323247723E-5]	51162	82.815
chr11:108327726	["C","T"]	ATM	ENST00000675843	missense_variant	MODERATE	NA	deleterious	probably_damaging	ENSP00000501606.1:p.Pro2353Ser	ENST00000675843.1:c.7057C>T	25.3	NA	NA	NA	NA	NA	NA	NA	NA	NA	NA	NA	NA	NA	NA	[51161,1]	[0.9999804542433838,1.9545756616238615E-5]	51162	82.814
chr11:108329060	["G","A"]	ATM	ENST00000675843	missense_variant	MODERATE	NA	tolerated	benign	ENSP00000501606.1:p.Asp2377Asn	ENST00000675843.1:c.7129G>A	22.8	NA	NA	NA	NA	NA	NA	NA	NA	1160851	["Hereditary_cancer-predisposing_syndrome"]	NA	NA	Uncertain_significance	criteria_provided_single_submitter	[51160,2]	[0.9999609084867676,3.909151323247723E-5]	51162	83.622
chr11:108329066	["C","G"]	ATM	ENST00000675843	missense_variant	MODERATE	NA	deleterious	benign	ENSP00000501606.1:p.Leu2379Val	ENST00000675843.1:c.7135C>G	22.7	[]	6.9831e-06	0	0	0	0	7.3314e-05	0	183380	["Ataxia-telangiectasia_syndrome|Hereditary_cancer-predisposing_syndrome|Familial_cancer_of_breast|not_provided"]	["Likely_pathogenic(1)|_Uncertain_significance(5)"]	rs778888033	Conflicting_interpretations_of_pathogenicity	criteria_provided_conflicting_interpretations	[51159,3]	[0.9999413627301513,5.863726984871584E-5]	51162	83.626
chr11:108329087	["G","C"]	ATM	ENST00000675843	missense_variant	MODERATE	NA	deleterious	probably_damaging	ENSP00000501606.1:p.Ala2386Pro	ENST00000675843.1:c.7156G>C	29.9	[]	6.9837e-06	1.5494e-05	0	0	0	0	0	234307	["Ataxia-telangiectasia_syndrome|Hereditary_cancer-predisposing_syndrome|not_provided"]	NA	rs876659392	Uncertain_significance	criteria_provided_multiple_submitters_no_conflicts	[51161,1]	[0.9999804542433838,1.9545756616238615E-5]	51162	83.631
chr11:108329105	["C","T"]	ATM	ENST00000675843	missense_variant	MODERATE	NA	deleterious	possibly_damaging	ENSP00000501606.1:p.Arg2392Trp	ENST00000675843.1:c.7174C>T	29.7	[]	0.00029329	1.549e-05	0.00097619	0	0	0	0	183382	["Malignant_tumor_of_breast|Ataxia-telangiectasia_syndrome|Hereditary_cancer-predisposing_syndrome|not_specified|not_provided"]	NA	rs149827260	Uncertain_significance	criteria_provided_multiple_submitters_no_conflicts	[51161,1]	[0.9999804542433838,1.9545756616238615E-5]	51162	83.629
chr11:108329112	["C","T"]	ATM	ENST00000675843	missense_variant	MODERATE	NA	deleterious	possibly_damaging	ENSP00000501606.1:p.Ser2394Leu	ENST00000675843.1:c.7181C>T	26.4	NA	NA	NA	NA	NA	NA	NA	NA	132894	["Ataxia-telangiectasia_syndrome|Hereditary_cancer-predisposing_syndrome|not_specified|not_provided"]	NA	rs587779861	Likely_pathogenic	criteria_provided_multiple_submitters_no_conflicts	[51161,1]	[0.9999804542433838,1.9545756616238615E-5]	51162	83.629
chr11:108329142	["A","G"]	ATM	ENST00000675843	missense_variant	MODERATE	NA	deleterious	probably_damaging	ENSP00000501606.1:p.Tyr2404Cys	ENST00000675843.1:c.7211A>G	34	NA	NA	NA	NA	NA	NA	NA	NA	408207	["Ataxia-telangiectasia_syndrome|not_provided"]	NA	rs1064794093	Uncertain_significance	criteria_provided_multiple_submitters_no_conflicts	[51161,1]	[0.9999804542433838,1.9545756616238615E-5]	51162	83.653
chr11:108329154	["C","T"]	ATM	ENST00000675843	missense_variant	MODERATE	NA	deleterious	benign	ENSP00000501606.1:p.Ser2408Leu	ENST00000675843.1:c.7223C>T	24.4	NA	NA	NA	NA	NA	NA	NA	NA	180499	["Ataxia-telangiectasia_syndrome|Hereditary_cancer-predisposing_syndrome|not_provided"]	NA	rs730881315	Uncertain_significance	criteria_provided_multiple_submitters_no_conflicts	[51161,1]	[0.9999804542433838,1.9545756616238615E-5]	51162	83.652
chr11:108329166	["A","C"]	ATM	ENST00000675843	missense_variant	MODERATE	NA	tolerated	benign	ENSP00000501606.1:p.Asn2412Thr	ENST00000675843.1:c.7235A>C	23.6	NA	NA	NA	NA	NA	NA	NA	NA	397999	["Ataxia-telangiectasia_syndrome|Hereditary_cancer-predisposing_syndrome|not_provided"]	NA	rs786203311	Uncertain_significance	criteria_provided_multiple_submitters_no_conflicts	[51159,1]	[0.9999804534792807,1.954652071931196E-5]	51160	83.652
chr11:108329166	["A","G"]	ATM	ENST00000675843	missense_variant	MODERATE	NA	tolerated	benign	ENSP00000501606.1:p.Asn2412Ser	ENST00000675843.1:c.7235A>G	23.2	NA	NA	NA	NA	NA	NA	NA	NA	183384	["Ataxia-telangiectasia_syndrome|Hereditary_cancer-predisposing_syndrome|Familial_cancer_of_breast|not_specified|not_provided"]	NA	rs786203311	Uncertain_significance	criteria_provided_multiple_submitters_no_conflicts	[51159,1]	[0.9999804534792807,1.954652071931196E-5]	51160	83.651
chr11:108329193	["A","G"]	ATM	ENST00000675843	missense_variant	MODERATE	NA	tolerated	benign	ENSP00000501606.1:p.Lys2421Arg	ENST00000675843.1:c.7262A>G	24	NA	NA	NA	NA	NA	NA	NA	NA	1508794	["Ataxia-telangiectasia_syndrome"]	NA	NA	Uncertain_significance	criteria_provided_single_submitter	[51161,1]	[0.9999804542433838,1.9545756616238615E-5]	51162	83.651
chr11:108329196	["A","G"]	ATM	ENST00000675843	missense_variant	MODERATE	NA	deleterious	benign	ENSP00000501606.1:p.Glu2422Gly	ENST00000675843.1:c.7265A>G	25.1	NA	NA	NA	NA	NA	NA	NA	NA	617808	["Ataxia-telangiectasia_syndrome|Hereditary_cancer-predisposing_syndrome"]	NA	rs758614348	Uncertain_significance	criteria_provided_multiple_submitters_no_conflicts	[51161,1]	[0.9999804542433838,1.9545756616238615E-5]	51162	83.65
chr11:108329222	["A","G"]	ATM	ENST00000675843	missense_variant	MODERATE	NA	tolerated	benign	ENSP00000501606.1:p.Lys2431Glu	ENST00000675843.1:c.7291A>G	24.7	[]	1.3955e-05	3.0971e-05	0	0	0	0	0	222111	["Ataxia-telangiectasia_syndrome|Hereditary_cancer-predisposing_syndrome|not_provided"]	NA	rs864622563	Uncertain_significance	criteria_provided_multiple_submitters_no_conflicts	[51159,3]	[0.9999413627301513,5.863726984871584E-5]	51162	83.638
chr11:108329241	["A","AGTTC"]	ATM	ENST00000675843	splice_region_variant	LOW	NA	NA	NA	NA	ENST00000675843.1:c.7307+3_7307+4insGTTC	NA	NA	NA	NA	NA	NA	NA	NA	NA	151896	["Ataxia-telangiectasia_syndrome|Hereditary_cancer-predisposing_syndrome"]	NA	rs587782288	Uncertain_significance	criteria_provided_multiple_submitters_no_conflicts	[51161,1]	[0.9999804542433838,1.9545756616238615E-5]	51162	83.633
chr11:108330214	["A","C"]	ATM	ENST00000675843	missense_variant	MODERATE	NA	deleterious	possibly_damaging	ENSP00000501606.1:p.Arg2436Ser	ENST00000675843.1:c.7308A>C	27.6	NA	NA	NA	NA	NA	NA	NA	NA	180501	["Ataxia-telangiectasia_syndrome|Hereditary_cancer-predisposing_syndrome|not_provided"]	NA	rs730881317	Uncertain_significance	criteria_provided_multiple_submitters_no_conflicts	[51160,2]	[0.9999609084867676,3.909151323247723E-5]	51162	103.23
chr11:108330219	["C","T"]	ATM	ENST00000675843	missense_variant	MODERATE	NA	tolerated	benign	ENSP00000501606.1:p.Thr2438Ile	ENST00000675843.1:c.7313C>T	22.4	[]	0.00055824	0	0.00176	0	0.0003283	0.00014639	0.0013928	132897	["Hereditary_breast_ovarian_cancer_syndrome|Malignant_tumor_of_breast|Ataxia-telangiectasia_syndrome|Hereditary_cancer-predisposing_syndrome|Familial_cancer_of_breast|not_specified|not_provided"]	["Uncertain_significance(5)|_Benign(1)|_Likely_benign(5)"]	rs147604227	Conflicting_interpretations_of_pathogenicity	criteria_provided_conflicting_interpretations	[51159,3]	[0.9999413627301513,5.863726984871584E-5]	51162	103.24
chr11:108330242	["G","A"]	ATM	ENST00000675843	missense_variant	MODERATE	NA	tolerated	benign	ENSP00000501606.1:p.Glu2446Lys	ENST00000675843.1:c.7336G>A	25	[]	6.9763e-06	0	2.3773e-05	0	0	0	0	180502	["Ataxia-telangiectasia_syndrome|Hereditary_cancer-predisposing_syndrome|not_provided"]	NA	rs730881318	Uncertain_significance	criteria_provided_multiple_submitters_no_conflicts	[51161,1]	[0.9999804542433838,1.9545756616238615E-5]	51162	103.25
chr11:108330263	["C","T"]	ATM	ENST00000675843	missense_variant	MODERATE	NA	deleterious	benign	ENSP00000501606.1:p.Arg2453Cys	ENST00000675843.1:c.7357C>T	20.5	[]	6.9796e-06	1.5488e-05	0	0	0	0	0	234316	["Ataxia-telangiectasia_syndrome|Hereditary_cancer-predisposing_syndrome|not_provided"]	NA	rs755418571	Uncertain_significance	criteria_provided_multiple_submitters_no_conflicts	[51161,1]	[0.9999804542433838,1.9545756616238615E-5]	51162	103.25
chr11:108330276	["A","C"]	ATM	ENST00000675843	missense_variant	MODERATE	NA	tolerated	benign	ENSP00000501606.1:p.Glu2457Ala	ENST00000675843.1:c.7370A>C	22.5	[]	1.3951e-05	0	0	0	0.00065531	0	0	234317	["Ataxia-telangiectasia_syndrome|Hereditary_cancer-predisposing_syndrome|not_provided"]	["Uncertain_significance(3)|_Likely_benign(1)"]	rs778482902	Conflicting_interpretations_of_pathogenicity	criteria_provided_conflicting_interpretations	[51161,1]	[0.9999804542433838,1.9545756616238615E-5]	51162	103.25
chr11:108330281	["C","G"]	ATM	ENST00000675843	missense_variant	MODERATE	NA	deleterious	possibly_damaging	ENSP00000501606.1:p.Arg2459Gly	ENST00000675843.1:c.7375C>G	27	[]	4.1872e-05	3.097e-05	0	0	0	7.3249e-05	0.0013941	180503	["Ataxia-telangiectasia_syndrome|Hereditary_cancer-predisposing_syndrome|not_provided"]	NA	rs730881383	Uncertain_significance	criteria_provided_multiple_submitters_no_conflicts	[51155,1]	[0.9999804519508954,1.954804910469935E-5]	51156	103.25
chr11:108330281	["C","T"]	ATM	ENST00000675843	missense_variant	MODERATE	NA	tolerated	benign	ENSP00000501606.1:p.Arg2459Cys	ENST00000675843.1:c.7375C>T	23.8	[]	2.7915e-05	4.6455e-05	2.3785e-05	0	0	0	0	183391	["Ataxia-telangiectasia_syndrome|Hereditary_cancer-predisposing_syndrome|Familial_cancer_of_breast|not_specified|not_provided"]	NA	rs730881383	Uncertain_significance	criteria_provided_multiple_submitters_no_conflicts	[51157,3]	[0.9999413604378421,5.863956215793589E-5]	51160	103.25
chr11:108330287	["C","T"]	ATM	ENST00000675843	missense_variant	MODERATE	NA	deleterious	possibly_damaging	ENSP00000501606.1:p.Arg2461Cys	ENST00000675843.1:c.7381C>T	28.8	[]	0.00016748	9.292e-05	0.00040434	0	0	7.3249e-05	0	152255	["Malignant_tumor_of_breast|Ataxia-telangiectasia_syndrome|Hereditary_cancer-predisposing_syndrome|Familial_cancer_of_breast|not_specified|not_provided"]	["Uncertain_significance(8)|_Likely_benign(1)"]	rs201314561	Conflicting_interpretations_of_pathogenicity	criteria_provided_conflicting_interpretations	[51157,5]	[0.9999022712169188,9.772878308119307E-5]	51162	103.25
chr11:108330288	["G","A"]	ATM	ENST00000675843	missense_variant	MODERATE	NA	deleterious	possibly_damaging	ENSP00000501606.1:p.Arg2461His	ENST00000675843.1:c.7382G>A	26.6	[]	6.9777e-06	1.5486e-05	0	0	0	0	0	212906	["Ataxia-telangiectasia_syndrome|Hereditary_cancer-predisposing_syndrome|not_specified|not_provided"]	NA	rs768461085	Uncertain_significance	criteria_provided_multiple_submitters_no_conflicts	[51160,2]	[0.9999609084867676,3.909151323247723E-5]	51162	103.25
chr11:108330408	["A","G"]	ATM	ENST00000675843	missense_variant	MODERATE	NA	tolerated	benign	ENSP00000501606.1:p.Asn2501Ser	ENST00000675843.1:c.7502A>G	23	[]	5.5829e-05	0	4.7556e-05	0	0.0019737	0	0	234321	["Ataxia-telangiectasia_syndrome|Hereditary_cancer-predisposing_syndrome|Familial_cancer_of_breast|not_specified|not_provided"]	["Uncertain_significance(9)|_Likely_benign(1)"]	rs531617441	Conflicting_interpretations_of_pathogenicity	criteria_provided_conflicting_interpretations	[51161,1]	[0.9999804542433838,1.9545756616238615E-5]	51162	103.24
chr11:108331444	["A","G"]	ATM	ENST00000675843	missense_variant	MODERATE	NA	tolerated	benign	ENSP00000501606.1:p.Arg2506Gly	ENST00000675843.1:c.7516A>G	22.5	[]	0.00018863	1.5498e-05	0.00057135	0	0	7.3357e-05	0.00046512	241018	["Malignant_tumor_of_breast|Ataxia-telangiectasia_syndrome|Hereditary_cancer-predisposing_syndrome|not_provided"]	NA	rs200441272	Uncertain_significance	criteria_provided_multiple_submitters_no_conflicts	[51161,1]	[0.9999804542433838,1.9545756616238615E-5]	51162	63.293
chr11:108331462	["C","T"]	ATM	ENST00000675843	missense_variant	MODERATE	NA	tolerated	benign	ENSP00000501606.1:p.Pro2512Ser	ENST00000675843.1:c.7534C>T	23.2	NA	NA	NA	NA	NA	NA	NA	NA	1046991	["Ataxia-telangiectasia_syndrome"]	NA	NA	Uncertain_significance	criteria_provided_single_submitter	[51161,1]	[0.9999804542433838,1.9545756616238615E-5]	51162	63.305
chr11:108331480	["C","T"]	ATM	ENST00000675843	missense_variant	MODERATE	NA	deleterious	possibly_damaging	ENSP00000501606.1:p.Pro2518Ser	ENST00000675843.1:c.7552C>T	27.3	[]	0.00016825	0	0.00047842	0	0	0.00022065	0.00046468	180505	["Ataxia-telangiectasia_syndrome|Hereditary_cancer-predisposing_syndrome|not_provided"]	NA	rs374876799	Uncertain_significance	criteria_provided_multiple_submitters_no_conflicts	[51159,1]	[0.9999804534792807,1.954652071931196E-5]	51160	63.327
chr11:108331498	["G","T"]	ATM	ENST00000675843	missense_variant	MODERATE	NA	deleterious	benign	ENSP00000501606.1:p.Ala2524Ser	ENST00000675843.1:c.7570G>T	24.9	NA	NA	NA	NA	NA	NA	NA	NA	565427	["Ataxia-telangiectasia_syndrome|Hereditary_cancer-predisposing_syndrome|not_provided"]	NA	rs769142993	Uncertain_significance	criteria_provided_multiple_submitters_no_conflicts	[51161,1]	[0.9999804542433838,1.9545756616238615E-5]	51162	63.352
chr11:108331511	["G","A"]	ATM	ENST00000675843	missense_variant	MODERATE	NA	deleterious	benign	ENSP00000501606.1:p.Gly2528Glu	ENST00000675843.1:c.7583G>A	26.2	NA	NA	NA	NA	NA	NA	NA	NA	NA	NA	NA	NA	NA	NA	[51161,1]	[0.9999804542433838,1.9545756616238615E-5]	51162	63.352
chr11:108331520	["T","C"]	ATM	ENST00000675843	missense_variant	MODERATE	NA	tolerated	benign	ENSP00000501606.1:p.Met2531Thr	ENST00000675843.1:c.7592T>C	22.1	[]	4.1934e-05	7.7483e-05	2.3823e-05	0	0	0	0	150624	["Ataxia-telangiectasia_syndrome|Hereditary_cancer-predisposing_syndrome|not_specified|not_provided"]	["Uncertain_significance(7)|_Likely_benign(2)"]	rs587781365	Conflicting_interpretations_of_pathogenicity	criteria_provided_conflicting_interpretations	[51159,3]	[0.9999413627301513,5.863726984871584E-5]	51162	63.352
chr11:108331546	["G","A"]	ATM	ENST00000675843	missense_variant	MODERATE	NA	tolerated	benign	ENSP00000501606.1:p.Val2540Ile	ENST00000675843.1:c.7618G>A	23.1	[]	0.00014	7.7522e-05	0	0	0	0	0	151293	["Ataxia-telangiectasia_syndrome|Hereditary_cancer-predisposing_syndrome|not_specified|Breast_and/or_ovarian_cancer|not_provided"]	["Uncertain_significance(10)|_Likely_benign(1)"]	rs35203200	Conflicting_interpretations_of_pathogenicity	criteria_provided_conflicting_interpretations	[51156,4]	[0.9999218139171228,7.818608287724784E-5]	51160	63.342
chr11:108331877	["A","C"]	ATM	ENST00000675843	splice_acceptor_variant	HIGH	LC	NA	NA	NA	ENST00000675843.1:c.7630-2A>C	26.3	[]	1.3962e-05	3.0974e-05	0	0	0	0	0	132904	["Ataxia-telangiectasia_syndrome|Hereditary_cancer-predisposing_syndrome|Familial_cancer_of_breast|Breast_and/or_ovarian_cancer|not_provided"]	NA	rs587779866	Pathogenic	criteria_provided_multiple_submitters_no_conflicts	[51159,3]	[0.9999413627301513,5.863726984871584E-5]	51162	86.768
chr11:108331884	["CTCTAGAATT","C"]	ATM	ENST00000675843	inframe_deletion	MODERATE	NA	NA	NA	ENSP00000501606.1:p.Arg2547_Ser2549del	ENST00000675843.1:c.7638_7646del	NA	[]	1.3968e-05	3.098e-05	0	0	0	0	0	18058	["Breast_neoplasm|Malignant_tumor_of_breast|Ataxia-telangiectasia_syndrome|Hereditary_cancer-predisposing_syndrome|Familial_cancer_of_breast|T-cell_prolymphocytic_leukemia|Breast_and/or_ovarian_cancer|not_provided"]	NA	rs587776547	Pathogenic/Likely_pathogenic	criteria_provided_multiple_submitters_no_conflicts	[51158,4]	[0.999921816973535,7.818302646495446E-5]	51162	86.775
chr11:108331934	["C","A"]	ATM	ENST00000675843	missense_variant	MODERATE	NA	deleterious	probably_damaging	ENSP00000501606.1:p.Ala2562Asp	ENST00000675843.1:c.7685C>A	25.9	NA	NA	NA	NA	NA	NA	NA	NA	475827	["Ataxia-telangiectasia_syndrome|Hereditary_cancer-predisposing_syndrome|not_specified"]	NA	rs1322308382	Uncertain_significance	criteria_provided_multiple_submitters_no_conflicts	[51161,1]	[0.9999804542433838,1.9545756616238615E-5]	51162	86.781
chr11:108331993	["A","G"]	ATM	ENST00000675843	missense_variant	MODERATE	NA	tolerated	benign	ENSP00000501606.1:p.Arg2582Gly	ENST00000675843.1:c.7744A>G	22.2	NA	NA	NA	NA	NA	NA	NA	NA	408221	["Ataxia-telangiectasia_syndrome|Hereditary_cancer-predisposing_syndrome|not_provided"]	NA	rs750224234	Uncertain_significance	criteria_provided_multiple_submitters_no_conflicts	[51161,1]	[0.9999804542433838,1.9545756616238615E-5]	51162	86.785
chr11:108332006	["A","G"]	ATM	ENST00000675843	missense_variant	MODERATE	NA	tolerated	benign	ENSP00000501606.1:p.Asn2586Ser	ENST00000675843.1:c.7757A>G	13.83	[]	8.3736e-05	0	0	0	0	0.00087873	0	137372	["Ataxia-telangiectasia_syndrome|Hereditary_cancer-predisposing_syndrome|not_specified|not_provided"]	["Uncertain_significance(5)|_Likely_benign(3)"]	rs587778079	Conflicting_interpretations_of_pathogenicity	criteria_provided_conflicting_interpretations	[51157,5]	[0.9999022712169188,9.772878308119307E-5]	51162	86.785
chr11:108332024	["C","G"]	ATM	ENST00000675843	missense_variant	MODERATE	NA	deleterious	benign	ENSP00000501606.1:p.Ser2592Cys	ENST00000675843.1:c.7775C>G	24.7	[]	2.0939e-05	4.6453e-05	0	0	0	0	0	183406	["Ataxia-telangiectasia_syndrome|Hereditary_cancer-predisposing_syndrome|not_provided"]	["Likely_pathogenic(1)|_Uncertain_significance(5)"]	rs755009196	Conflicting_interpretations_of_pathogenicity	criteria_provided_conflicting_interpretations	[51160,2]	[0.9999609084867676,3.909151323247723E-5]	51162	86.782
chr11:108332027	["A","G"]	ATM	ENST00000675843	missense_variant	MODERATE	NA	tolerated	benign	ENSP00000501606.1:p.Gln2593Arg	ENST00000675843.1:c.7778A>G	21.7	[]	7.6759e-05	1.5484e-05	0	0	0	0.0001465	0	132906	["Ataxia-telangiectasia_syndrome|Hereditary_cancer-predisposing_syndrome|Familial_cancer_of_breast|not_specified|not_provided"]	["Uncertain_significance(6)|_Likely_benign(2)"]	rs587779867	Conflicting_interpretations_of_pathogenicity	criteria_provided_conflicting_interpretations	[51159,3]	[0.9999413627301513,5.863726984871584E-5]	51162	86.781
chr11:108332766	["G","A"]	ATM	ENST00000675843	missense_variant	MODERATE	NA	deleterious	probably_damaging	ENSP00000501606.1:p.Arg2598Gln	ENST00000675843.1:c.7793G>A	33	[]	1.3971e-05	0	4.7642e-05	0	0	0	0	234336	["Ataxia-telangiectasia_syndrome|Hereditary_cancer-predisposing_syndrome|Familial_cancer_of_breast|not_provided"]	NA	rs140263969	Uncertain_significance	criteria_provided_multiple_submitters_no_conflicts	[51161,1]	[0.9999804542433838,1.9545756616238615E-5]	51162	87.891
chr11:108332789	["A","G"]	ATM	ENST00000675843	missense_variant	MODERATE	NA	tolerated	benign	ENSP00000501606.1:p.Ile2606Val	ENST00000675843.1:c.7816A>G	22.7	[]	4.1878e-05	7.7438e-05	0	0	0	0	0.00046425	183407	["Ataxia-telangiectasia_syndrome|Hereditary_cancer-predisposing_syndrome|Familial_cancer_of_breast|not_specified|not_provided"]	NA	rs376824528	Uncertain_significance	criteria_provided_multiple_submitters_no_conflicts	[51158,4]	[0.999921816973535,7.818302646495446E-5]	51162	87.898
chr11:108332791	["A","G"]	ATM	ENST00000675843	missense_variant	MODERATE	NA	deleterious	possibly_damaging	ENSP00000501606.1:p.Ile2606Met	ENST00000675843.1:c.7818A>G	22.1	NA	NA	NA	NA	NA	NA	NA	NA	397897	["Ataxia-telangiectasia_syndrome|Hereditary_cancer-predisposing_syndrome|not_provided"]	NA	rs1027959208	Uncertain_significance	criteria_provided_multiple_submitters_no_conflicts	[51161,1]	[0.9999804542433838,1.9545756616238615E-5]	51162	87.896
chr11:108332798	["A","G"]	ATM	ENST00000675843	missense_variant	MODERATE	NA	tolerated	benign	ENSP00000501606.1:p.Ile2609Val	ENST00000675843.1:c.7825A>G	21.4	NA	NA	NA	NA	NA	NA	NA	NA	408224	["Ataxia-telangiectasia_syndrome|Hereditary_cancer-predisposing_syndrome|not_provided"]	NA	rs779400418	Uncertain_significance	criteria_provided_multiple_submitters_no_conflicts	[51161,1]	[0.9999804542433838,1.9545756616238615E-5]	51162	87.898
chr11:108332844	["G","C"]	ATM	ENST00000675843	missense_variant	MODERATE	NA	tolerated	benign	ENSP00000501606.1:p.Cys2624Ser	ENST00000675843.1:c.7871G>C	24.6	NA	NA	NA	NA	NA	NA	NA	NA	566989	["Ataxia-telangiectasia_syndrome|Hereditary_cancer-predisposing_syndrome|Breast_and/or_ovarian_cancer"]	NA	rs759392666	Uncertain_significance	criteria_provided_multiple_submitters_no_conflicts	[51161,1]	[0.9999804542433838,1.9545756616238615E-5]	51162	87.898
chr11:108332848	["TG","GC"]	ATM	ENST00000675843	missense_variant	MODERATE	NA	NA	NA	ENSP00000501606.1:p.Asp2625_Ala2626delinsGluPro	ENST00000675843.1:c.7875_7876delinsGC	NA	NA	NA	NA	NA	NA	NA	NA	NA	18069	["Ataxia-telangiectasia_syndrome|Hereditary_cancer-predisposing_syndrome|not_provided"]	NA	rs267606668	Pathogenic/Likely_pathogenic	criteria_provided_multiple_submitters_no_conflicts	[51160,2]	[0.9999609084867676,3.909151323247723E-5]	51162	87.899
chr11:108332875	["T","G"]	ATM	ENST00000675843	missense_variant	MODERATE	NA	tolerated	benign	ENSP00000501606.1:p.Asp2634Glu	ENST00000675843.1:c.7902T>G	22.6	[]	6.9776e-06	0	2.3781e-05	0	0	0	0	222120	["Ataxia-telangiectasia_syndrome|Hereditary_cancer-predisposing_syndrome"]	NA	rs373147078	Uncertain_significance	criteria_provided_multiple_submitters_no_conflicts	[51160,2]	[0.9999609084867676,3.909151323247723E-5]	51162	87.899
chr11:108332885	["T","G"]	ATM	ENST00000675843	missense_variant	MODERATE	NA	deleterious	benign	ENSP00000501606.1:p.Trp2638Gly	ENST00000675843.1:c.7912T>G	28.3	[]	1.3956e-05	0	0	0.00063816	0	0	0	234343	["Ataxia-telangiectasia_syndrome|Hereditary_cancer-predisposing_syndrome|Familial_cancer_of_breast|not_provided"]	NA	rs563137460	Uncertain_significance	criteria_provided_multiple_submitters_no_conflicts	[51161,1]	[0.9999804542433838,1.9545756616238615E-5]	51162	87.898
chr11:108333884	["A","G"]	ATM	ENST00000675843	splice_acceptor_variant	HIGH	LC	NA	NA	NA	ENST00000675843.1:c.7928-2A>G	27	NA	NA	NA	NA	NA	NA	NA	NA	484678	["Ataxia-telangiectasia_syndrome|Hereditary_cancer-predisposing_syndrome"]	NA	rs864622610	Likely_pathogenic	criteria_provided_multiple_submitters_no_conflicts	[51161,1]	[0.9999804542433838,1.9545756616238615E-5]	51162	67.003
chr11:108333907	["A","C"]	ATM	ENST00000675843	missense_variant	MODERATE	NA	deleterious	benign	ENSP00000501606.1:p.Asp2650Ala	ENST00000675843.1:c.7949A>C	25.2	NA	NA	NA	NA	NA	NA	NA	NA	398004	["Ataxia-telangiectasia_syndrome"]	NA	rs1060501635	Uncertain_significance	criteria_provided_single_submitter	[51160,2]	[0.9999609084867676,3.909151323247723E-5]	51162	67.005
chr11:108333938	["A","T"]	ATM	ENST00000675843	missense_variant	MODERATE	NA	tolerated	benign	ENSP00000501606.1:p.Glu2660Asp	ENST00000675843.1:c.7980A>T	20.6	NA	NA	NA	NA	NA	NA	NA	NA	461143	["Ataxia-telangiectasia_syndrome|Hereditary_cancer-predisposing_syndrome"]	NA	rs1555126247	Uncertain_significance	criteria_provided_multiple_submitters_no_conflicts	[51159,1]	[0.9999804534792807,1.954652071931196E-5]	51160	67.004
chr11:108333954	["A","G"]	ATM	ENST00000675843	missense_variant	MODERATE	NA	deleterious	probably_damaging	ENSP00000501606.1:p.Thr2666Ala	ENST00000675843.1:c.7996A>G	27.5	NA	NA	NA	NA	NA	NA	NA	NA	222122	["Malignant_tumor_of_breast|Ataxia-telangiectasia_syndrome|Hereditary_cancer-predisposing_syndrome|not_specified"]	["Likely_pathogenic(1)|_Uncertain_significance(3)"]	rs745775382	Conflicting_interpretations_of_pathogenicity	criteria_provided_conflicting_interpretations	[51151,1]	[0.9999804504222709,1.9549577729121052E-5]	51152	66.998
chr11:108334973	["A","C"]	ATM	ENST00000675843	missense_variant	MODERATE	NA	deleterious	probably_damaging	ENSP00000501606.1:p.Asp2672Ala	ENST00000675843.1:c.8015A>C	33	NA	NA	NA	NA	NA	NA	NA	NA	234351	["Malignant_tumor_of_breast|Ataxia-telangiectasia_syndrome|Hereditary_cancer-predisposing_syndrome|not_provided"]	NA	rs763161651	Uncertain_significance	criteria_provided_multiple_submitters_no_conflicts	[51159,3]	[0.9999413627301513,5.863726984871584E-5]	51162	79.229
chr11:108335029	["C","T"]	ATM	ENST00000675843	missense_variant	MODERATE	NA	deleterious	benign	ENSP00000501606.1:p.Arg2691Cys	ENST00000675843.1:c.8071C>T	27	[]	0.00010473	0	0	0	0	0.0010987	0	137375	["Ataxia-telangiectasia_syndrome|Hereditary_cancer-predisposing_syndrome|Familial_cancer_of_breast|not_specified|not_provided"]	NA	rs531980488	Uncertain_significance	criteria_provided_multiple_submitters_no_conflicts	[51161,1]	[0.9999804542433838,1.9545756616238615E-5]	51162	79.234
chr11:108335064	["A","G"]	ATM	ENST00000675843	missense_variant	MODERATE	NA	deleterious	possibly_damaging	ENSP00000501606.1:p.Ile2702Met	ENST00000675843.1:c.8106A>G	24.2	NA	NA	NA	NA	NA	NA	NA	NA	1009457	["Ataxia-telangiectasia_syndrome"]	NA	rs2086684779	Uncertain_significance	criteria_provided_single_submitter	[51161,1]	[0.9999804542433838,1.9545756616238615E-5]	51162	79.234
chr11:108335071	["G","A"]	ATM	ENST00000675843	missense_variant	MODERATE	NA	tolerated	benign	ENSP00000501606.1:p.Val2705Ile	ENST00000675843.1:c.8113G>A	17.45	[]	2.0936e-05	4.6455e-05	0	0	0	0	0	132911	["Ataxia-telangiectasia_syndrome|Hereditary_cancer-predisposing_syndrome|not_specified|not_provided"]	NA	rs587779870	Uncertain_significance	criteria_provided_multiple_submitters_no_conflicts	[51159,1]	[0.9999804534792807,1.954652071931196E-5]	51160	79.235
chr11:108335071	["G","T"]	ATM	ENST00000675843	missense_variant	MODERATE	NA	tolerated	benign	ENSP00000501606.1:p.Val2705Leu	ENST00000675843.1:c.8113G>T	18.62	NA	NA	NA	NA	NA	NA	NA	NA	132912	["Ataxia-telangiectasia_syndrome|Hereditary_cancer-predisposing_syndrome|not_provided"]	NA	rs587779870	Uncertain_significance	criteria_provided_multiple_submitters_no_conflicts	[51159,1]	[0.9999804534792807,1.954652071931196E-5]	51160	79.236
chr11:108335087	["A","G"]	ATM	ENST00000675843	missense_variant	MODERATE	NA	tolerated	benign	ENSP00000501606.1:p.Lys2710Arg	ENST00000675843.1:c.8129A>G	20.2	[]	2.0933e-05	3.0969e-05	2.3776e-05	0	0	0	0	151489	["Ataxia-telangiectasia_syndrome|Hereditary_cancer-predisposing_syndrome|not_provided"]	NA	rs587782001	Uncertain_significance	criteria_provided_multiple_submitters_no_conflicts	[51161,1]	[0.9999804542433838,1.9545756616238615E-5]	51162	79.233
chr11:108335108	["A","G"]	ATM	ENST00000675843	missense_variant	MODERATE	NA	deleterious	probably_damaging	ENSP00000501606.1:p.Lys2717Arg	ENST00000675843.1:c.8150A>G	35	NA	NA	NA	NA	NA	NA	NA	NA	475911	["Hereditary_cancer-predisposing_syndrome"]	["Likely_pathogenic(1)|_Uncertain_significance(1)"]	rs1555127353	Conflicting_interpretations_of_pathogenicity	criteria_provided_conflicting_interpretations	[51161,1]	[0.9999804542433838,1.9545756616238615E-5]	51162	79.233
chr11:108335848	["C","T"]	ATM	ENST00000675843	missense_variant	MODERATE	NA	deleterious	probably_damaging	ENSP00000501606.1:p.Arg2719Cys	ENST00000675843.1:c.8155C>T	31	[]	1.3977e-05	3.0987e-05	0	0	0	0	0	183419	["Ataxia-telangiectasia_syndrome|Hereditary_cancer-predisposing_syndrome|not_specified|not_provided"]	NA	rs138526014	Uncertain_significance	criteria_provided_multiple_submitters_no_conflicts	[51161,1]	[0.9999804542433838,1.9545756616238615E-5]	51162	82.9
chr11:108335860	["A","G"]	ATM	ENST00000675843	missense_variant	MODERATE	NA	deleterious	possibly_damaging	ENSP00000501606.1:p.Arg2723Gly	ENST00000675843.1:c.8167A>G	32	NA	NA	NA	NA	NA	NA	NA	NA	NA	NA	NA	NA	NA	NA	[51159,3]	[0.9999413627301513,5.863726984871584E-5]	51162	82.911
chr11:108335954	["C","T"]	ATM	ENST00000675843	missense_variant	MODERATE	NA	tolerated	probably_damaging	ENSP00000501606.1:p.Thr2754Ile	ENST00000675843.1:c.8261C>T	23.7	[]	1.3973e-05	1.549e-05	2.3829e-05	0	0	0	0	132914	["Ataxia-telangiectasia_syndrome|Hereditary_cancer-predisposing_syndrome|not_provided"]	NA	rs587779871	Uncertain_significance	criteria_provided_multiple_submitters_no_conflicts	[51161,1]	[0.9999804542433838,1.9545756616238615E-5]	51162	82.908
chr11:108343249	["G","A"]	ATM	ENST00000675843	missense_variant	MODERATE	NA	tolerated	benign	ENSP00000501606.1:p.Val2766Ile	ENST00000675843.1:c.8296G>A	23.2	NA	NA	NA	NA	NA	NA	NA	NA	180516	["Ataxia-telangiectasia_syndrome|Hereditary_cancer-predisposing_syndrome|not_provided"]	NA	rs730881322	Uncertain_significance	criteria_provided_multiple_submitters_no_conflicts	[51161,1]	[0.9999804542433838,1.9545756616238615E-5]	51162	83.393
chr11:108343313	["C","T"]	ATM	ENST00000675843	missense_variant	MODERATE	NA	deleterious	probably_damaging	ENSP00000501606.1:p.Ala2787Val	ENST00000675843.1:c.8360C>T	27.8	NA	NA	NA	NA	NA	NA	NA	NA	244649	["Ataxia-telangiectasia_syndrome|Hereditary_cancer-predisposing_syndrome|not_provided"]	NA	rs879253877	Uncertain_significance	criteria_provided_multiple_submitters_no_conflicts	[51161,1]	[0.9999804542433838,1.9545756616238615E-5]	51162	83.393
chr11:108343342	["A","G"]	ATM	ENST00000675843	missense_variant	MODERATE	NA	tolerated	benign	ENSP00000501606.1:p.Ser2797Gly	ENST00000675843.1:c.8389A>G	22	NA	NA	NA	NA	NA	NA	NA	NA	575573	["Ataxia-telangiectasia_syndrome|Hereditary_cancer-predisposing_syndrome"]	NA	rs761629908	Uncertain_significance	criteria_provided_multiple_submitters_no_conflicts	[51161,1]	[0.9999804542433838,1.9545756616238615E-5]	51162	83.39
chr11:108343343	["G","A"]	ATM	ENST00000675843	missense_variant	MODERATE	NA	tolerated	benign	ENSP00000501606.1:p.Ser2797Asn	ENST00000675843.1:c.8390G>A	20.7	NA	NA	NA	NA	NA	NA	NA	NA	525856	["Ataxia-telangiectasia_syndrome|Hereditary_cancer-predisposing_syndrome"]	NA	rs1203037698	Uncertain_significance	criteria_provided_multiple_submitters_no_conflicts	[51161,1]	[0.9999804542433838,1.9545756616238615E-5]	51162	83.389
chr11:108343346	["C","A"]	ATM	ENST00000675843	missense_variant	MODERATE	NA	tolerated	benign	ENSP00000501606.1:p.Ala2798Asp	ENST00000675843.1:c.8393C>A	20.3	[]	6.9843e-06	1.5493e-05	0	0	0	0	0	222125	["Ataxia-telangiectasia_syndrome|Hereditary_cancer-predisposing_syndrome|Familial_cancer_of_breast|not_provided"]	NA	rs772992098	Uncertain_significance	criteria_provided_multiple_submitters_no_conflicts	[51159,3]	[0.9999413627301513,5.863726984871584E-5]	51162	83.388
chr11:108345752	["A","C"]	ATM	ENST00000675843	missense_variant	MODERATE	NA	deleterious	benign	ENSP00000501606.1:p.Lys2810Gln	ENST00000675843.1:c.8428A>C	24.9	[]	1.3956e-05	1.5484e-05	0	0	0	0	0	180522	["Malignant_tumor_of_breast|Ataxia-telangiectasia_syndrome|Hereditary_cancer-predisposing_syndrome|Familial_cancer_of_breast|not_specified|not_provided"]	NA	rs730881325	Uncertain_significance	criteria_provided_multiple_submitters_no_conflicts	[51157,5]	[0.9999022712169188,9.772878308119307E-5]	51162	80.399
chr11:108345774	["A","G"]	ATM	ENST00000675843	missense_variant	MODERATE	NA	deleterious	benign	ENSP00000501606.1:p.Tyr2817Cys	ENST00000675843.1:c.8450A>G	25	[]	2.0929e-05	0	0	0.00095785	0	0	0	222127	["Ataxia-telangiectasia_syndrome|Hereditary_cancer-predisposing_syndrome|not_provided"]	NA	rs747764678	Uncertain_significance	criteria_provided_multiple_submitters_no_conflicts	[51161,1]	[0.9999804542433838,1.9545756616238615E-5]	51162	80.414
[truncated: 1,257 more rows]

## Sheet: eTable_5
PRS_group	Hazard_ratio	CI_95_low	CI_95_high	N women in PRS group
<1%	0.52	0.23	1.16	259
1%-5%	0.27	0.16	0.48	1023
6%-10%	0.65	0.46	0.91	1279
11%-20%	0.62	0.48	0.81	2559
21%-40%	0.84	0.7	1.02	5119
41%-60% reference group	1	1	1	5119
[truncated: 5 more rows]

## Sheet: eTable_6
	Average risk	Low risk	Hazard ratio* (95% Confidence Interval)
[truncated: 10 more rows]
